# Supplementary material for: Mesenchymal stem cell‐derived extracellular vesicles reduce senescence and extend health span in mouse models of aging
Source: Aging Cell. 2021 Mar 16;20(4):e13337. doi: 10.1111/acel.13337 (PMC8045949; doi:10.1111/acel.13337)
Supplement: Supplementary file 2 — Source Data S1 [file ACEL-20-e13337-s001.xlsx]

## Sheet: Fig1C
	Units	Lipid Content (AU)			Ordinary One-Way ANOVA
					Tukey's multiple comparisons test, with a single pooled variance
	Young WT MSC	Old WT MSC	Ercc1-/- MSC
	1.02124	0.54883	0.521985		ANOVA summary
	0.971251	0.622643	0.308199		F	11.01
	1.06138	0.983668	0.777938		P value	0.0024
	0.946126	0.688115	0.326706		P value summary	**
		0.869061	0.543018		Significant diff. among means (P < 0.05)?	Yes
					R squared	0.6669
					Brown-Forsythe test
					F (DFn, DFd)	1.327 (2, 11)
					P value	0.3045
					P value summary	ns
					Are SDs significantly different (P < 0.05)?	No
					Bartlett's test
					Bartlett's statistic (corrected)	4.021
					P value	0.1339
					P value summary	ns
					Are SDs significantly different (P < 0.05)?	No
					ANOVA table	SS	DF	MS	F (DFn, DFd)	P value
					Treatment (between columns)	0.5671	2	0.2836	F (2, 11) = 11.01	P=0.0024
					Residual (within columns)	0.2833	11	0.02575
					Total	0.8504	13
					Data summary
					Number of treatments (columns)	3
					Number of values (total)	14
					Number of families	1
					Number of comparisons per family	3
					Alpha	0.05
					Tukey's multiple comparisons test	Mean Diff.	95.00% CI of diff.	Significant?	Summary	Adjusted P Value
					Young WT vs. Old WT	0.2575	-0.03320 to 0.5483	No	ns	0.084	A-B
					Young WT vs. Ercc1 -/-	0.5044	0.2137 to 0.7952	Yes	**	0.0018	A-C
					Old WT vs. Ercc1 -/-	0.2469	-0.02722 to 0.5210	No	ns	0.0786	B-C
					Test details	Mean 1	Mean 2	Mean Diff.	SE of diff.	n1	n2	q	DF
					Young WT vs. Old WT	1	0.7425	0.2575	0.1076	4	5	3.383	11
					Young WT vs. Ercc1 -/-	1	0.4956	0.5044	0.1076	4	5	6.627	11
					Old WT vs. Ercc1 -/-	0.7425	0.4956	0.2469	0.1015	5	5	3.44	11

## Sheet: Fig1E
	Units	Population Doublings			Ordinary One-Way ANOVA
					Tukey's multiple comparisons test, with a single pooled variance
	Young WT MSC	Old WT MSC	Ercc1-/- MSC
	2.78	1.35	1.01		ANOVA summary
	4.92	1.76	1.39		F	12.11
	3.9	0.76	0.95		P value	0.0038
	2.6				P value summary	**
	5.3				Significant diff. among means (P < 0.05)?	Yes
					R squared	0.7518
					Brown-Forsythe test
					F (DFn, DFd)	3.926 (2, 8)
					P value	0.0649
					P value summary	ns
					Are SDs significantly different (P < 0.05)?	No
					Bartlett's test
					Bartlett's statistic (corrected)
					P value
					P value summary
					Are SDs significantly different (P < 0.05)?
					ANOVA table	SS	DF	MS	F (DFn, DFd)	P value
					Treatment (between columns)	19.88	2	9.939	F (2, 8) = 12.11	P=0.0038
					Residual (within columns)	6.564	8	0.8205
					Total	26.44	10
					Data summary
					Number of treatments (columns)	3
					Number of values (total)	11
					Number of families	1
					Number of comparisons per family	3
					Alpha	0.05
					Tukey's multiple comparisons test	Mean Diff.	95.00% CI of diff.	Significant?	Summary	Adjusted P Value
					Young WT MSC vs. Old WT MSC	2.61	0.7198 to 4.500	Yes	*	0.0106	A-B
					Young WT MSC vs. Ercc1-/-MSC	2.783	0.8931 to 4.674	Yes	**	0.0074	A-C
					Old WT MSC vs. Ercc1-/-MSC	0.1733	-1.940 to 2.287	No	ns	0.9703	B-C
					Test details	Mean 1	Mean 2	Mean Diff.	SE of diff.	n1	n2	q	DF
					Young WT MSC vs. Old WT MSC	3.9	1.29	2.61	0.6615	5	3	5.58	8
					Young WT MSC vs. Ercc1-/-MSC	3.9	1.117	2.783	0.6615	5	3	5.95	8
					Old WT MSC vs. Ercc1-/-MSC	1.29	1.117	0.1733	0.7396	3	3	0.3314	8

## Sheet: Fig1F
	Units	Percent Senescence			Ordinary One-Way ANOVA
					Tukey's multiple comparisons test, with a single pooled variance
	Young WT MSC	Old WT MSC	Ercc1-/- MSC
	8.47458	78.7611	64.8936		ANOVA summary
	9.41176	83.7209	64.2857		F	394.3
	7.14286	78.3217	58.2418		P value	<0.0001
	8.82353	70.4545	61.4286		P value summary	****
					Significant diff. among means (P < 0.05)?	Yes
					R squared	0.9887
					Brown-Forsythe test
					F (DFn, DFd)	1.318 (2, 9)
					P value	0.3146
					P value summary	ns
					Are SDs significantly different (P < 0.05)?	No
					Bartlett's test
					Bartlett's statistic (corrected)	5.848
					P value	0.0537
					P value summary	ns
					Are SDs significantly different (P < 0.05)?	No
					ANOVA table	SS	DF	MS	F (DFn, DFd)	P value
					Treatment (between columns)	10589	2	5295	F (2, 9) = 394.3	P<0.0001
					Residual (within columns)	120.8	9	13.43
					Total	10710	11
					Data summary
					Number of treatments (columns)	3
					Number of values (total)	12
					Number of families	1
					Number of comparisons per family	3
					Alpha	0.05
					Tukey's multiple comparisons test	Mean Diff.	95.00% CI of diff.	Significant?	Summary	Adjusted P Value
					Young WT MSC vs. Old WT MSC	-69.35	-76.59 to -62.12	Yes	****	<0.0001	A-B
					Young WT MSC vs. Ercc1-/-MSC	-53.75	-60.98 to -46.51	Yes	****	<0.0001	A-C
					Old WT MSC vs. Ercc1-/-MSC	15.6	8.368 to 22.84	Yes	***	0.0005	B-C
					Test details	Mean 1	Mean 2	Mean Diff.	SE of diff.	n1	n2	q	DF
					Young WT MSC vs. Old WT MSC	8.463	77.81	-69.35	2.591	4	4	37.85	9
					Young WT MSC vs. Ercc1-/-MSC	8.463	62.21	-53.75	2.591	4	4	29.34	9
					Old WT MSC vs. Ercc1-/-MSC	77.81	62.21	15.6	2.591	4	4	8.516	9

## Sheet: Fig2A
	Units	Survival						Survival Proportions						Subjects at Risk
	Day	Control	Old WT MSC 20% O2	Young WT MSC 3%O2	WT MSC 20%O2				control	Old WT	WT 3%	WT 20%			control	Old WT	WT 3%	WT 20%
	24	1						0	100	100	100	100		0	7	4	6	6
	17	1						17	85.7143					17	7
	63	1						19			83.3333			19			6
	26	1						21	71.4286	50	66.6667			21	6	4	5
	21	1						22	42.8571					22	5
	22	1						24	28.5714					24	3
	22	1						26	14.2857					26	2
								41			50			41			4
								56				83.3333		56				6
								63	0			33.3333		63	1			5
								64				16.6667		64				2
	67		1					67		0	16.6667			67		2	3
	67		1					68				0		68				1
	21		1					73			0			73			1
	21		1
								Comparison of Survival Curves (WT MSC 20%O2 versus Controls)						Data Summary
	67			1
	67			1				Log-rank (Mantel-Cox) test							control	Old WT	WT 3%	WT 20%
	19			1				Chi square	7.882					Number of rows	31	31	31	31
	21			1				df	1					# of blank lines	24	27	25	25
	41			1				P value	0.005					# rows with impossible data	0	0	0	0
	73			1				P value summary	**					# censored subjects	0	0	0	0
								Are the survival curves sig different?	Yes					# deaths/events	7	4	6	6
	64				1			Gehan-Breslow-Wilcoxon test						Median survival	22	44	54	63
	56				1			Chi square	7.778
	63				1			df	1
	63				1			P value	0.0053
	63				1			P value summary	**
	68				1			Are the survival curves sig different?	Yes
								Median survival
								control	22
								WT 20%	63
								Ratio (and its reciprocal)	0.3492	2.864
								95% CI of ratio	0.1174 to 1.039	0.9624 to 8.521
								Hazard Ratio (Mantel-Haenszel)	A/B	B/A
								Ratio (and its reciprocal)	8.617	0.1161
								95% CI of ratio	1.916 to 38.76	0.02580 to 0.5220
								Hazard Ratio (logrank)	A/B	B/A
								Ratio (and its reciprocal)	3.374	0.2964
								95% CI of ratio	0.9723 to 11.71	0.08543 to 1.028

## Sheet: Fig2B
Young MSC 3% Oxygen versus Young MSC 20% Oxygen (RNA -Seq; significant differently-expressed genes post-correction)
gene	baseMean	log2FoldChange	lfcSE	stat	pvalue	padj							Analysis Type:	PANTHER Overrepresentation Test (Released 20200728)
Gpr88	338.539	3.86331	0.31162	12.3975	2.69642e-35	3.52045e-31							Annotation Version and Release Date:	GO Ontology database DOI: 10.5281/zenodo.3954044 Released 2020-07-16
Adam8	1042.53	-2.68745	0.232904	-11.5389	8.40046e-31	5.48382e-27							Analyzed List:	upload_1 (Mus musculus)
Clec11a	271.876	2.99348	0.312747	9.57157	1.05295e-21	4.58245e-18							Reference List:	Mus musculus (all genes in database)
Cd14	310.58	-2.36126	0.273917	-8.62035	6.6747e-18	2.17862e-14							Test Type:	FISHER
Cfp	186.473	-2.8223	0.330946	-8.52797	1.48933e-17	3.88894e-14							Correction:	FDR
Scara5	943.03	2.65083	0.315356	8.40581	4.24926e-17	9.24639e-14							GO biological process complete	Mus musculus - REFLIST (22265)	upload_1 (402)	upload_1 (expected)	upload_1 (over/under)	upload_1 (fold Enrichment)	upload_1 (raw P-value)	upload_1 (FDR)
Chrdl1	329.603	3.32215	0.411474	8.07378	6.81539e-16	1.27117e-12							leukotriene production involved in inflammatory response (GO:0002540)	2	2	0.04	+	55.39	0.00184	0.0501
Ppp1r3c	895.238	1.78558	0.224772	7.94396	1.9583e-15	3.19595e-12							positive regulation of neutrophil differentiation (GO:0045660)	2	2	0.04	+	55.39	0.00184	0.05
Inhbb	1528.42	-1.59177	0.205465	-7.74716	9.39728e-15	1.36323e-11							negative regulation of smooth muscle cell-matrix adhesion (GO:2000098)	2	2	0.04	+	55.39	0.00184	0.0499
Bmper	673.799	2.02538	0.262588	7.71317	1.2273e-14	1.60236e-11							cell-cell adhesion in response to extracellular stimulus (GO:0140039)	2	2	0.04	+	55.39	0.00184	0.0498
Matn2	1471.36	2.52033	0.328849	7.66409	1.80098e-14	2.1376e-11							smooth muscle cell-matrix adhesion (GO:0061302)	2	2	0.04	+	55.39	0.00184	0.0497
Slco4a1	56.9345	-3.31907	0.434476	-7.63925	2.18491e-14	2.37718e-11							regulation of neutrophil differentiation (GO:0045658)	4	3	0.07	+	41.54	0.000184	0.00827
Gpm6b	1248.84	2.08128	0.273187	7.6185	2.5664e-14	2.57745e-11							dentinogenesis (GO:0097187)	5	3	0.09	+	33.23	0.00029	0.0119
Alcam	376.484	-1.97007	0.265148	-7.4301	1.08518e-13	1.01201e-10							cell-cell adhesion mediated by integrin (GO:0033631)	6	3	0.11	+	27.69	0.00043	0.0162
1500015O10Rik	672.683	2.50529	0.339392	7.38169	1.56291e-13	1.36036e-10							regulation of vascular wound healing (GO:0061043)	9	4	0.16	+	24.62	6.14e-05	0.00321
Egfl6	649.911	3.19947	0.436161	7.33552	2.20861e-13	1.80222e-10							cellular response to peptidoglycan (GO:0071224)	7	3	0.13	+	23.74	0.000606	0.0215
Scg2	54.7009	3.13211	0.42864	7.30708	2.73001e-13	2.09665e-10							microglial cell proliferation (GO:0061518)	7	3	0.13	+	23.74	0.000606	0.0215
Alox5ap	135.529	-2.55902	0.356243	-7.18335	6.80238e-13	4.93399e-10							macrophage proliferation (GO:0061517)	7	3	0.13	+	23.74	0.000606	0.0214
Ptgs2	2567.17	-2.13054	0.299033	-7.12479	1.04243e-12	7.16313e-10							regulation of microglial cell migration (GO:1904139)	7	3	0.13	+	23.74	0.000606	0.0214
Synm	269.024	2.42865	0.343055	7.07947	1.44711e-12	9.44676e-10							cellular response to lipoteichoic acid (GO:0071223)	10	4	0.18	+	22.15	8.47e-05	0.00426
Adh1	109.327	2.84855	0.407171	6.99596	2.63447e-12	1.63789e-09							response to lipoteichoic acid (GO:0070391)	10	4	0.18	+	22.15	8.47e-05	0.00425
Dusp4	337.38	-1.99146	0.292362	-6.81162	9.65049e-12	5.72713e-09							regulation of follicle-stimulating hormone secretion (GO:0046880)	8	3	0.14	+	20.77	0.000822	0.027
Deptor	183.267	2.05039	0.303725	6.75082	1.47007e-11	8.34491e-09							iron ion transmembrane transport (GO:0034755)	11	4	0.2	+	20.14	0.000114	0.00556
Itgbl1	320.931	2.74531	0.417042	6.58282	4.61608e-11	2.4107e-08							integrin activation (GO:0033622)	9	3	0.16	+	18.46	0.00108	0.0336
Nov	2890.24	2.54033	0.385565	6.58859	4.44025e-11	2.4107e-08							regulation of glucocorticoid biosynthetic process (GO:0031946)	9	3	0.16	+	18.46	0.00108	0.0335
Prss35	127.914	2.42848	0.378754	6.41175	1.43862e-10	7.22411e-08							positive regulation of fever generation (GO:0031622)	9	3	0.16	+	18.46	0.00108	0.0334
Lat2	93.9529	-2.58699	0.406601	-6.36247	1.98536e-10	9.60033e-08							regulation of fever generation (GO:0031620)	10	3	0.18	+	16.62	0.00139	0.041
Arhgap30	125.106	-2.61059	0.415182	-6.28783	3.21939e-10	1.50116e-07							enamel mineralization (GO:0070166)	10	3	0.18	+	16.62	0.00139	0.0409
Atp1a1	3176.68	-1.1988	0.193725	-6.18812	6.08853e-10	2.7411e-07							positive regulation of granulocyte differentiation (GO:0030854)	10	3	0.18	+	16.62	0.00139	0.0408
Pdp1	1258.57	2.0425	0.331864	6.15463	7.52532e-10	3.27502e-07							chorio-allantoic fusion (GO:0060710)	10	3	0.18	+	16.62	0.00139	0.0407
Pltp	618.902	1.56934	0.256193	6.12563	9.03233e-10	3.80407e-07							cellular response to thyroid hormone stimulus (GO:0097067)	10	3	0.18	+	16.62	0.00139	0.0407
Hmha1	65.308	-2.38378	0.398515	-5.98165	2.20886e-09	9.01216e-07							response to thyroid hormone (GO:0097066)	14	4	0.25	+	15.82	0.000245	0.0103
Ankrd1	2110.94	-2.15951	0.367905	-5.86976	4.36438e-09	1.72671e-06							negative regulation of erythrocyte differentiation (GO:0045647)	11	3	0.2	+	15.11	0.00174	0.048
Ptprc	280.407	-2.31319	0.396371	-5.83591	5.34987e-09	2.05435e-06							positive regulation of integrin activation (GO:0033625)	11	3	0.2	+	15.11	0.00174	0.048
Dock10	161.402	-2.16589	0.372853	-5.80897	6.28599e-09	2.34485e-06							regulation of glucocorticoid metabolic process (GO:0031943)	11	3	0.2	+	15.11	0.00174	0.0479
Apod	563.412	2.39863	0.413587	5.79959	6.64785e-09	2.41095e-06							regulation of Wnt signaling pathway, planar cell polarity pathway (GO:2000095)	15	4	0.27	+	14.77	0.000306	0.0125
Abi3bp	1871.07	1.87892	0.326398	5.75654	8.58575e-09	3.02961e-06							transport across blood-brain barrier (GO:0150104)	19	5	0.34	+	14.58	5.51e-05	0.00293
Atp8b4	168.651	-2.02548	0.35283	-5.74066	9.43094e-09	3.24027e-06							cell adhesion mediated by integrin (GO:0033627)	27	7	0.49	+	14.36	1.86e-06	0.000146
4930506M07Rik	69.8709	-2.26756	0.40034	-5.66408	1.47818e-08	4.94848e-06							vascular transport (GO:0010232)	20	5	0.36	+	13.85	6.79e-05	0.00353
Tnip3	57.0876	-2.42262	0.432649	-5.5995	2.14975e-08	7.01677e-06							positive regulation of phagocytosis, engulfment (GO:0060100)	16	4	0.29	+	13.85	0.000377	0.0147
Prex1	83.7483	-2.19353	0.394522	-5.55995	2.69846e-08	8.42156e-06							negative regulation of interleukin-1 beta production (GO:0032691)	24	6	0.43	+	13.85	1.24e-05	0.000791
Cfb	869.073	2.13589	0.384487	5.55516	2.77364e-08	8.42156e-06							regulation of steroid hormone biosynthetic process (GO:0090030)	20	5	0.36	+	13.85	6.79e-05	0.00352
Adam19	1654.08	-1.52938	0.275265	-5.55604	2.75965e-08	8.42156e-06							positive regulation of membrane invagination (GO:1905155)	16	4	0.29	+	13.85	0.000377	0.0146
Rcsd1	39.3837	-2.39226	0.432234	-5.53464	3.11869e-08	9.254e-06							regulation of microglial cell activation (GO:1903978)	16	4	0.29	+	13.85	0.000377	0.0146
Dusp1	722.248	-1.69622	0.309412	-5.48207	4.20372e-08	1.21964e-05							positive regulation of transforming growth factor beta production (GO:0071636)	17	4	0.31	+	13.03	0.000459	0.0172
Slc15a3	60.2841	-2.37583	0.437063	-5.4359	5.45201e-08	1.54742e-05							maintenance of blood-brain barrier (GO:0035633)	18	4	0.32	+	12.31	0.000553	0.02
H19	111.204	2.08972	0.384983	5.42808	5.6962e-08	1.58233e-05							regulation of neuroinflammatory response (GO:0150077)	27	6	0.49	+	12.31	2.21e-05	0.00133
Vtn	29.5344	2.34448	0.441029	5.31594	1.06108e-07	2.88614e-05							negative regulation of interleukin-1 production (GO:0032692)	32	7	0.58	+	12.12	4.94e-06	0.000351
Dpt	1105.87	1.92804	0.363912	5.2981	1.17016e-07	3.11789e-05							regulation of phagocytosis, engulfment (GO:0060099)	19	4	0.34	+	11.66	0.000661	0.0228
Gas2	1748.25	2.20776	0.420074	5.25564	1.47512e-07	3.85185e-05							killing of cells in other organism involved in symbiotic interaction (GO:0051883)	19	4	0.34	+	11.66	0.000661	0.0227
Evi2b	70.4174	-2.01489	0.386654	-5.21109	1.87733e-07	4.80595e-05							regulation of granulocyte differentiation (GO:0030852)	19	4	0.34	+	11.66	0.000661	0.0227
F630028O10Rik	99.7716	-2.29121	0.441282	-5.19217	2.07856e-07	5.03803e-05							leukocyte migration involved in inflammatory response (GO:0002523)	24	5	0.43	+	11.54	0.000143	0.00671
Lifr	1565.73	1.22872	0.236385	5.19796	2.0149e-07	5.03803e-05							platelet activation (GO:0030168)	49	10	0.88	+	11.3	7.98e-08	8.57e-06
Coro1a	123.038	-2.12579	0.40946	-5.19171	2.08374e-07	5.03803e-05							positive regulation of acute inflammatory response (GO:0002675)	35	7	0.63	+	11.08	8.27e-06	0.000554
Rassf4	48.0405	-2.18849	0.421993	-5.18608	2.14766e-07	5.09816e-05							response to cholesterol (GO:0070723)	20	4	0.36	+	11.08	0.000782	0.0262
Serpinb9b	152.791	-1.62632	0.314159	-5.17674	2.25794e-07	5.26423e-05							positive regulation of coagulation (GO:0050820)	30	6	0.54	+	11.08	3.72e-05	0.00206
Lrrc32	5932.55	-1.38375	0.267493	-5.17304	2.30322e-07	5.27558e-05							regulation of membrane invagination (GO:1905153)	20	4	0.36	+	11.08	0.000782	0.0262
Plek	429.569	-1.98346	0.383939	-5.16608	2.39057e-07	5.35073e-05							calcium-mediated signaling using intracellular calcium source (GO:0035584)	20	4	0.36	+	11.08	0.000782	0.0261
Ppef1	138.211	2.26399	0.438422	5.16394	2.41799e-07	5.35073e-05							negative regulation of extrinsic apoptotic signaling pathway via death domain receptors (GO:1902042)	31	6	0.56	+	10.72	4.38e-05	0.00238
Csf1r	850.18	-2.22889	0.432431	-5.15434	2.54527e-07	5.5385e-05							mast cell activation (GO:0045576)	26	5	0.47	+	10.65	0.000199	0.00885
Tes	1372.3	-1.07097	0.208029	-5.14817	2.63036e-07	5.62982e-05							leukocyte degranulation (GO:0043299)	26	5	0.47	+	10.65	0.000199	0.00882
Fxyd1	127.516	1.98509	0.385935	5.14358	2.69553e-07	5.67627e-05							positive chemotaxis (GO:0050918)	21	4	0.38	+	10.55	0.000918	0.0295
Kcnab2	107.616	-1.89036	0.368018	-5.13661	2.79746e-07	5.79739e-05							leukocyte cell-cell adhesion (GO:0007159)	54	10	0.97	+	10.26	1.78e-07	1.78e-05
Lyz2	4024.78	-2.12605	0.415282	-5.11952	3.06307e-07	6.15254e-05							positive regulation of hemostasis (GO:1900048)	27	5	0.49	+	10.26	0.000232	0.01
Tnfrsf11a	66.0829	-2.23623	0.436622	-5.12167	3.02849e-07	6.15254e-05							regulation of hormone biosynthetic process (GO:0046885)	27	5	0.49	+	10.26	0.000232	0.00997
Sorbs2	97.0915	2.09933	0.410441	5.11481	3.14053e-07	6.21254e-05							positive regulation of blood coagulation (GO:0030194)	27	5	0.49	+	10.26	0.000232	0.00994
Ndrg1	726.138	2.02635	0.398164	5.08923	3.59515e-07	7.00571e-05							regulation of glial cell migration (GO:1903975)	22	4	0.4	+	10.07	0.00107	0.0334
Gxylt2	311.914	1.50677	0.299327	5.03385	4.80715e-07	9.22973e-05							regulation of transforming growth factor beta production (GO:0071634)	34	6	0.61	+	9.77	6.91e-05	0.00356
Slc16a2	946.305	1.91504	0.381419	5.02084	5.14466e-07	9.7346e-05							cellular response to amyloid-beta (GO:1904646)	34	6	0.61	+	9.77	6.91e-05	0.00354
Meox1	47.3298	2.18249	0.436701	4.99767	5.80259e-07	0.000108227							amyloid-beta clearance (GO:0097242)	23	4	0.42	+	9.63	0.00124	0.0376
Rnf128	92.4463	-1.82311	0.365996	-4.98123	6.31812e-07	0.000116182							myeloid leukocyte mediated immunity (GO:0002444)	42	7	0.76	+	9.23	2.37e-05	0.00141
Csf2rb	39.1662	-2.17551	0.438671	-4.95932	7.07401e-07	0.000128275							response to sterol (GO:0036314)	24	4	0.43	+	9.23	0.00142	0.0415
Plcg2	161.277	-1.5937	0.322973	-4.93446	8.03729e-07	0.000143746							regulation of erythrocyte differentiation (GO:0045646)	49	8	0.88	+	9.04	7.06e-06	0.000481
Hk2	618.356	-1.36538	0.277322	-4.92343	8.50395e-07	0.000150037							positive regulation of macrophage migration (GO:1905523)	31	5	0.56	+	8.93	0.00041	0.0157
Cped1	1095.66	1.02575	0.20883	4.9119	9.02001e-07	0.00015702							negative regulation of interleukin-2 production (GO:0032703)	25	4	0.45	+	8.86	0.00163	0.046
Podn	186.575	1.89874	0.386799	4.90884	9.16162e-07	0.000157387							regulation of non-canonical Wnt signaling pathway (GO:2000050)	25	4	0.45	+	8.86	0.00163	0.0459
Slc20a1	756.871	-1.29299	0.265015	-4.87892	1.06667e-06	0.000180863							positive regulation of macrophage chemotaxis (GO:0010759)	25	4	0.45	+	8.86	0.00163	0.0458
Sema4d	90.2739	-2.09389	0.431067	-4.85746	1.18902e-06	0.000199023							negative regulation of endothelial cell apoptotic process (GO:2000352)	32	5	0.58	+	8.65	0.000468	0.0173
Acvr2a	1639.38	1.06561	0.221164	4.81818	1.44871e-06	0.000239423							chondrocyte development (GO:0002063)	26	4	0.47	+	8.52	0.00185	0.0501
Ptpn7	80.7243	-2.01752	0.422045	-4.78034	1.74999e-06	0.000285598							animal organ regeneration (GO:0031100)	26	4	0.47	+	8.52	0.00185	0.05
Vcam1	1673.26	1.56053	0.32943	4.73704	2.16859e-06	0.000330026							regulation of acute inflammatory response (GO:0002673)	53	8	0.96	+	8.36	1.18e-05	0.00076
Tlr7	151.118	-1.69901	0.358614	-4.73772	2.16136e-06	0.000330026							positive regulation of wound healing (GO:0090303)	60	9	1.08	+	8.31	3.52e-06	0.00026
Piezo1	2432.62	-0.983199	0.20768	-4.7342	2.19916e-06	0.000330026							response to amyloid-beta (GO:1904645)	40	6	0.72	+	8.31	0.000154	0.0071
Mfsd6	113.614	-1.77197	0.373653	-4.74228	2.11328e-06	0.000330026							iron ion transport (GO:0006826)	47	7	0.85	+	8.25	4.52e-05	0.00246
Lpxn	75.1478	-2.0402	0.430904	-4.7347	2.19374e-06	0.000330026							regulation of macrophage chemotaxis (GO:0010758)	35	5	0.63	+	7.91	0.000676	0.0231
Slc37a2	164.898	-1.8528	0.391035	-4.73819	2.15632e-06	0.000330026							myeloid cell activation involved in immune response (GO:0002275)	49	7	0.88	+	7.91	5.75e-05	0.00304
Lgr5	1213.71	1.77057	0.373567	4.73964	2.14101e-06	0.000330026							regulation of extrinsic apoptotic signaling pathway via death domain receptors (GO:1902041)	49	7	0.88	+	7.91	5.75e-05	0.00303
Milr1	49.1182	-2.06565	0.440529	-4.68901	2.74525e-06	0.000407295							coagulation (GO:0050817)	115	16	2.08	+	7.71	1.54e-09	2.79e-07
Tec	72.4481	-1.7529	0.381504	-4.59471	4.33347e-06	0.000635705							blood coagulation (GO:0007596)	115	16	2.08	+	7.71	1.54e-09	2.76e-07
Srgn	59.2112	-1.95269	0.425653	-4.58752	4.48534e-06	0.000650674							negative regulation of extrinsic apoptotic signaling pathway (GO:2001237)	101	14	1.82	+	7.68	1.71e-08	2.26e-06
Rnf144a	421.74	1.26879	0.276876	4.58252	4.59409e-06	0.000659126							hemostasis (GO:0007599)	117	16	2.11	+	7.57	1.93e-09	3.34e-07
Trem2	176.699	-1.94908	0.429264	-4.54052	5.61147e-06	0.000796341							response to ischemia (GO:0002931)	37	5	0.67	+	7.48	0.000849	0.0278
Entpd2	145.943	1.92148	0.424952	4.52164	6.1362e-06	0.000861443							regulation of bone resorption (GO:0045124)	52	7	0.94	+	7.46	8.08e-05	0.00409
Lrp6	4480.64	0.846826	0.187447	4.51767	6.25233e-06	0.000868409							negative regulation of epithelial cell apoptotic process (GO:1904036)	52	7	0.94	+	7.46	8.08e-05	0.00408
Cd68	246.461	-1.95127	0.43249	-4.51171	6.43075e-06	0.000883789							leukocyte mediated cytotoxicity (GO:0001909)	38	5	0.69	+	7.29	0.000946	0.0301
Dock8	179.191	-1.96757	0.438222	-4.48988	7.1264e-06	0.000969191							regulation of macrophage migration (GO:1905521)	46	6	0.83	+	7.22	0.000306	0.0125
5430427O19Rik	31.3138	-1.97112	0.439921	-4.48062	7.44282e-06	0.00100179							osteoclast differentiation (GO:0030316)	46	6	0.83	+	7.22	0.000306	0.0125
Fbln1	2057.75	1.29002	0.288266	4.47511	7.63717e-06	0.00101746							T cell proliferation (GO:0042098)	46	6	0.83	+	7.22	0.000306	0.0124
Sipa1l2	613.284	-1.11587	0.249563	-4.47131	7.77417e-06	0.00102525							positive regulation of protein tyrosine kinase activity (GO:0061098)	46	6	0.83	+	7.22	0.000306	0.0124
Arl4c	460.325	-1.30202	0.291432	-4.46765	7.9083e-06	0.00103251							phospholipid translocation (GO:0045332)	47	6	0.85	+	7.07	0.00034	0.0134
Metrnl	517.457	-1.20119	0.269427	-4.45833	8.26001e-06	0.00106775							regulation of endothelial cell apoptotic process (GO:2000351)	55	7	0.99	+	7.05	0.000111	0.00544
Tmem158	58.6077	1.92199	0.432604	4.44284	8.87799e-06	0.00113638							regulation of anion transmembrane transport (GO:1903959)	40	5	0.72	+	6.92	0.00117	0.0357
Pappa2	57.9198	1.8759	0.425406	4.40966	1.03532e-05	0.00130723							regulation of mononuclear cell migration (GO:0071675)	56	7	1.01	+	6.92	0.000123	0.00596
Fam5c	810.034	-1.20031	0.272278	-4.40841	1.0413e-05	0.00130723							regulation of macrophage activation (GO:0043030)	56	7	1.01	+	6.92	0.000123	0.00594
Gfra1	142.514	1.84845	0.419964	4.40146	1.07526e-05	0.00133701							regulation of granulocyte chemotaxis (GO:0071622)	57	7	1.03	+	6.8	0.000136	0.00645
Hhip	97.0901	-1.92227	0.437311	-4.39566	1.10439e-05	0.00134668							lipid translocation (GO:0034204)	49	6	0.88	+	6.78	0.000417	0.0159
Myo1g	45.1198	-1.93812	0.441275	-4.39209	1.12266e-05	0.00134668							regulation of extrinsic apoptotic signaling pathway (GO:2001236)	165	20	2.98	+	6.71	1.28e-10	3.1e-08
Cxcl12	12594.7	1.84039	0.419244	4.38979	1.13461e-05	0.00134668							regulation of hemostasis (GO:1900046)	83	10	1.5	+	6.67	6e-06	0.000418
Slc6a12	67.7233	-1.93888	0.44151	-4.39146	1.12591e-05	0.00134668							export across plasma membrane (GO:0140115)	50	6	0.9	+	6.65	0.00046	0.0171
Zfp36l1	368.532	1.10915	0.25263	4.39042	1.13134e-05	0.00134668							positive regulation of bone mineralization (GO:0030501)	42	5	0.76	+	6.59	0.00142	0.0416
Anpep	423.107	1.23811	0.283631	4.3652	1.27005e-05	0.00148052							regulation of epithelial cell apoptotic process (GO:1904035)	94	11	1.7	+	6.48	2.67e-06	0.000203
Cst3	4195.15	0.931858	0.21341	4.36653	1.26238e-05	0.00148052							positive regulation of response to wounding (GO:1903036)	78	9	1.41	+	6.39	2.4e-05	0.00141
Hp	133.287	1.80482	0.4138	4.36158	1.29127e-05	0.00149193							biomineralization (GO:0110148)	87	10	1.57	+	6.37	8.78e-06	0.000583
H6pd	2008.46	-0.922842	0.211866	-4.35578	1.32593e-05	0.00150533							biomineral tissue development (GO:0031214)	87	10	1.57	+	6.37	8.78e-06	0.00058
Vasn	1597.56	-0.992797	0.22785	-4.35723	1.31718e-05	0.00150533							integrin-mediated signaling pathway (GO:0007229)	79	9	1.43	+	6.31	2.64e-05	0.00153
Smoc2	5191.87	0.915667	0.210334	4.3534	1.34043e-05	0.00150868							regulation of cell adhesion mediated by integrin (GO:0033628)	44	5	0.79	+	6.29	0.00172	0.0477
Pvrl1	975.125	-1.25213	0.288108	-4.34605	1.38609e-05	0.00154673							cellular extravasation (GO:0045123)	44	5	0.79	+	6.29	0.00172	0.0476
A4galt	663.167	1.36788	0.315018	4.34222	1.4105e-05	0.00156064							regulation of hormone metabolic process (GO:0032350)	44	5	0.79	+	6.29	0.00172	0.0476
2410006H16Rik	784.531	0.932776	0.218397	4.27102	1.9458e-05	0.00213483							positive regulation of peptidyl-tyrosine phosphorylation (GO:0050731)	194	22	3.5	+	6.28	4.86e-11	1.42e-08
Mfap4	48.5573	1.76188	0.413547	4.26041	2.04055e-05	0.00222012							negative regulation of tumor necrosis factor production (GO:0032720)	62	7	1.12	+	6.25	0.000219	0.0095
Akr1c14	280.378	1.80773	0.42454	4.2581	2.06176e-05	0.00222466							regulation of bone remodeling (GO:0046850)	62	7	1.12	+	6.25	0.000219	0.00947
Serpine1	39592.6	-1.02791	0.241593	-4.25471	2.0932e-05	0.00224007							negative regulation of tumor necrosis factor superfamily cytokine production (GO:1903556)	63	7	1.14	+	6.15	0.00024	0.0102
Plac8	1509.83	-1.58683	0.373674	-4.24657	2.17064e-05	0.00230406							regulation of blood coagulation (GO:0030193)	82	9	1.48	+	6.08	3.45e-05	0.00194
Cd34	989.318	1.81901	0.429688	4.23331	2.30275e-05	0.00242457							positive regulation of cell-substrate adhesion (GO:0010811)	128	14	2.31	+	6.06	2.49e-07	2.4e-05
Dennd4a	1070.92	1.02227	0.241911	4.22581	2.38086e-05	0.00246702							positive regulation of tyrosine phosphorylation of STAT protein (GO:0042531)	55	6	0.99	+	6.04	0.000731	0.0246
Clec3b	35.6556	1.85868	0.439783	4.22637	2.37496e-05	0.00246702							positive regulation of ossification (GO:0045778)	102	11	1.84	+	5.97	5.49e-06	0.000387
Nlrp3	49.3415	-1.85619	0.440623	-4.21265	2.52397e-05	0.00259472							regulation of membrane lipid distribution (GO:0097035)	56	6	1.01	+	5.93	0.000797	0.0265
Lcp2	48.4781	-1.85036	0.440521	-4.20039	2.66453e-05	0.00269675							leukocyte proliferation (GO:0070661)	113	12	2.04	+	5.88	2.39e-06	0.000182
Mcf2l	176.88	-1.55831	0.370931	-4.20108	2.6565e-05	0.00269675							acute inflammatory response (GO:0002526)	66	7	1.19	+	5.87	0.000312	0.0126
Tnfaip3	154.956	-1.44728	0.344735	-4.19822	2.69016e-05	0.00270175							positive regulation of tumor necrosis factor superfamily cytokine production (GO:1903557)	104	11	1.88	+	5.86	6.5e-06	0.000451
Galnt6	24.4394	-1.85127	0.441451	-4.19362	2.74543e-05	0.00273621							regulation of coagulation (GO:0050818)	86	9	1.55	+	5.8	4.86e-05	0.0026
Wdfy4	115.595	-1.83868	0.440102	-4.17785	2.94272e-05	0.00291062							positive regulation of myeloid leukocyte differentiation (GO:0002763)	67	7	1.21	+	5.79	0.000339	0.0134
Mbp	157.452	-1.79263	0.430221	-4.16675	3.08968e-05	0.003033							cell-matrix adhesion (GO:0007160)	115	12	2.08	+	5.78	2.82e-06	0.000213
Stk10	270.815	-1.17302	0.282144	-4.1575	3.21744e-05	0.00313484							negative regulation of leukocyte apoptotic process (GO:2000107)	58	6	1.05	+	5.73	0.000944	0.0303
Ncf4	59.9833	-1.83087	0.441434	-4.14756	3.36044e-05	0.00322602							negative regulation of muscle cell apoptotic process (GO:0010656)	58	6	1.05	+	5.73	0.000944	0.0302
Steap4	148.063	1.79499	0.432701	4.14833	3.34907e-05	0.00322602							positive regulation of osteoblast differentiation (GO:0045669)	68	7	1.23	+	5.7	0.000369	0.0144
B2m	7105.52	1.21443	0.293823	4.1332	3.5775e-05	0.00336583							regulation of wound healing (GO:0061041)	146	15	2.64	+	5.69	1.96e-07	1.95e-05
Gprin3	311.823	1.53234	0.370895	4.13146	3.60462e-05	0.00336583							granulocyte chemotaxis (GO:0071621)	78	8	1.41	+	5.68	0.000145	0.00678
L1cam	42.2082	-1.77134	0.428734	-4.13155	3.6033e-05	0.00336583							regulation of leukocyte apoptotic process (GO:2000106)	98	10	1.77	+	5.65	2.27e-05	0.00136
Lilrb3	32.7055	-1.81693	0.43981	-4.13117	3.60919e-05	0.00336583							myeloid leukocyte activation (GO:0002274)	128	13	2.31	+	5.63	1.44e-06	0.000116
Spp1	8160.52	-1.73199	0.419429	-4.12941	3.63696e-05	0.00336767							leukocyte chemotaxis (GO:0030595)	128	13	2.31	+	5.63	1.44e-06	0.000115
Chst11	811.291	-1.31692	0.319739	-4.11873	3.80972e-05	0.0035028							regulation of lymphocyte migration (GO:2000401)	60	6	1.08	+	5.54	0.00111	0.0341
Plaur	191.911	-1.38045	0.335559	-4.11387	3.89088e-05	0.0035524							phospholipid transport (GO:0015914)	80	8	1.44	+	5.54	0.00017	0.00778
Glt8d2	230.642	1.56788	0.381702	4.10759	3.99807e-05	0.00362492							regulation of tumor necrosis factor superfamily cytokine production (GO:1903555)	171	17	3.09	+	5.51	4.67e-08	5.35e-06
Hk3	73.9135	-1.80308	0.439439	-4.10315	4.07566e-05	0.00365836							regulation of interleukin-1 beta production (GO:0032651)	81	8	1.46	+	5.47	0.000184	0.00827
4930429B21Rik	117.514	-1.63641	0.398903	-4.10228	4.09099e-05	0.00365836							neutrophil chemotaxis (GO:0030593)	71	7	1.28	+	5.46	0.000469	0.0173
Sorcs2	491.072	1.70292	0.416272	4.0909	4.29708e-05	0.00381651							positive regulation of receptor-mediated endocytosis (GO:0048260)	61	6	1.1	+	5.45	0.0012	0.0367
Tm6sf1	109.066	-1.78807	0.439504	-4.06839	4.73396e-05	0.00417612							regulation of bone mineralization (GO:0030500)	82	8	1.48	+	5.4	0.000199	0.00882
Arrb2	146.587	-1.28842	0.317186	-4.06204	4.86458e-05	0.00426255							positive regulation of endocytosis (GO:0045807)	123	12	2.22	+	5.4	5.35e-06	0.000379
Steap3	948.59	1.44122	0.355848	4.0501	5.11951e-05	0.00445602							cell-substrate adhesion (GO:0031589)	175	17	3.16	+	5.38	6.36e-08	6.98e-06
Serf2	1468.72	0.831351	0.205484	4.04582	5.21392e-05	0.00450814							positive regulation of tumor necrosis factor production (GO:0032760)	103	10	1.86	+	5.38	3.37e-05	0.00192
Lmo2	87.6173	-1.77755	0.439611	-4.04347	5.26665e-05	0.00452378							regulation of antigen receptor-mediated signaling pathway (GO:0050854)	62	6	1.12	+	5.36	0.0013	0.0389
Ramp2	58.6654	1.73097	0.428281	4.04167	5.30721e-05	0.00452882							cell killing (GO:0001906)	83	8	1.5	+	5.34	0.000215	0.00941
Abcc3	101.956	-1.4428	0.357399	-4.03694	5.41532e-05	0.00459107							positive regulation of phagocytosis (GO:0050766)	83	8	1.5	+	5.34	0.000215	0.00939
Rasa3	4865.16	0.777363	0.192679	4.03449	5.472e-05	0.00460919							positive regulation of cell-cell adhesion (GO:0022409)	264	25	4.77	+	5.24	8.11e-11	2.1e-08
Adra2a	68.3776	-1.5536	0.386035	-4.0245	5.70973e-05	0.0047786							regulation of tumor necrosis factor production (GO:0032680)	169	16	3.05	+	5.24	2.15e-07	2.12e-05
Ablim3	143.921	-1.34546	0.334636	-4.02068	5.80309e-05	0.0048258							regulation of cytokine secretion (GO:0050707)	106	10	1.91	+	5.23	4.23e-05	0.00232
Fyb	58.638	-1.69779	0.422735	-4.01621	5.91409e-05	0.00485868							positive regulation of inflammatory response (GO:0050729)	149	14	2.69	+	5.2	1.34e-06	0.000109
Il6st	13851.7	0.914452	0.227697	4.01609	5.91705e-05	0.00485868							positive regulation of leukocyte chemotaxis (GO:0002690)	96	9	1.73	+	5.19	0.000106	0.00526
Cd86	23.0388	-1.75617	0.437647	-4.01276	6.00141e-05	0.00489715							positive regulation of myeloid cell differentiation (GO:0045639)	107	10	1.93	+	5.18	4.55e-05	0.00245
Frmd4b	58.9165	-1.61451	0.402516	-4.01105	6.04484e-05	0.00490195							regulation of cell-substrate adhesion (GO:0010810)	214	20	3.86	+	5.18	7.97e-09	1.18e-06
Il20ra	75.3178	-1.5723	0.393404	-3.99667	6.42409e-05	0.00517734							pattern recognition receptor signaling pathway (GO:0002221)	75	7	1.35	+	5.17	0.000635	0.0222
Fgd3	295.78	-1.64597	0.412006	-3.99501	6.46917e-05	0.00518169							lymphocyte homeostasis (GO:0002260)	65	6	1.17	+	5.11	0.00163	0.046
Ly75	252.401	-1.4876	0.374585	-3.97133	7.1473e-05	0.00568994							leukocyte migration (GO:0050900)	206	19	3.72	+	5.11	2.3e-08	2.91e-06
Pik3cb	167.727	-1.25792	0.316879	-3.96973	7.1955e-05	0.0056936							odontogenesis of dentin-containing tooth (GO:0042475)	76	7	1.37	+	5.1	0.000683	0.0233
Plscr2	398.838	1.16517	0.293726	3.96685	7.28283e-05	0.00572799							regulation of protein tyrosine kinase activity (GO:0061097)	76	7	1.37	+	5.1	0.000683	0.0233
Dbp	251.343	1.46215	0.368921	3.96332	7.39154e-05	0.00576539							regulation of peptidyl-tyrosine phosphorylation (GO:0050730)	261	24	4.71	+	5.09	3.39e-10	7.33e-08
Slc7a8	90.2474	-1.63158	0.41176	-3.96244	7.4187e-05	0.00576539							negative regulation of cytokine production (GO:0001818)	263	24	4.75	+	5.05	3.9e-10	8.12e-08
Hdac11	164.837	1.25939	0.318676	3.95195	7.75166e-05	0.00595327							regulation of leukocyte chemotaxis (GO:0002688)	121	11	2.18	+	5.04	2.42e-05	0.00142
Fosl1	158.773	-1.44703	0.366058	-3.95299	7.71796e-05	0.00595327							cell chemotaxis (GO:0060326)	198	18	3.57	+	5.04	6.62e-08	7.21e-06
Sfpi1	50.1481	-1.72894	0.438536	-3.94252	8.06285e-05	0.00615606							regulation of interleukin-1 production (GO:0032652)	99	9	1.79	+	5.04	0.000132	0.00629
Fam46a	613.392	1.05529	0.268059	3.93679	8.25787e-05	0.0062683							positive regulation of cell adhesion (GO:0045785)	434	39	7.84	+	4.98	1.62e-15	1.35e-12
Mn1	340.259	1.32061	0.336011	3.93025	8.48591e-05	0.00640417							organophosphate ester transport (GO:0015748)	101	9	1.82	+	4.94	0.000152	0.00703
Gsta4	924.367	1.51321	0.386315	3.91704	8.96446e-05	0.00672643							wound healing (GO:0042060)	247	22	4.46	+	4.93	3.22e-09	5.19e-07
Phyhd1	476.978	1.24807	0.318845	3.91433	9.06566e-05	0.0067635							nerve development (GO:0021675)	81	7	1.46	+	4.79	0.000969	0.0306
Meg3	2481.5	-0.955501	0.244421	-3.90924	9.25885e-05	0.00686839							negative regulation of apoptotic signaling pathway (GO:2001234)	232	20	4.19	+	4.77	2.79e-08	3.39e-06
Igfbp3	68.3906	1.7157	0.439272	3.90578	9.39228e-05	0.00691479							regulation of response to wounding (GO:1903034)	186	16	3.36	+	4.76	7.06e-07	6.17e-05
Hs6st2	2009.65	1.11706	0.286069	3.90488	9.42733e-05	0.00691479							granulocyte migration (GO:0097530)	94	8	1.7	+	4.71	0.000469	0.0173
C1s	1275.36	1.19621	0.306745	3.89969	9.63177e-05	0.00694978							positive regulation of protein kinase B signaling (GO:0051897)	106	9	1.91	+	4.7	0.000213	0.00936
Prnp	8060.91	0.786932	0.201805	3.89947	9.64028e-05	0.00694978							neutrophil migration (GO:1990266)	83	7	1.5	+	4.67	0.00111	0.0341
Sspn	965.907	1.11551	0.285929	3.90138	9.56475e-05	0.00694978							negative regulation of cysteine-type endopeptidase activity involved in apoptotic process (GO:0043154)	83	7	1.5	+	4.67	0.00111	0.0341
Chpf2	1302.29	-0.809649	0.207694	-3.89828	9.68796e-05	0.00694978							positive regulation of leukocyte migration (GO:0002687)	156	13	2.82	+	4.62	1.07e-05	0.000701
Fam105a	97.2517	-1.52264	0.390991	-3.8943	9.84823e-05	0.00700182							epithelial cell proliferation (GO:0050673)	97	8	1.75	+	4.57	0.000569	0.0204
Inpp5d	205.265	-1.71351	0.440058	-3.89382	9.86777e-05	0.00700182							regulation of smooth muscle cell migration (GO:0014910)	85	7	1.53	+	4.56	0.00126	0.038
Mest	186.171	1.70706	0.439984	3.87981	0.000104536	0.00737742							regulation of biomineral tissue development (GO:0070167)	99	8	1.79	+	4.48	0.000646	0.0225
Fam20c	245.817	-1.07451	0.277224	-3.87597	0.000106199	0.00745452							positive regulation of chemotaxis (GO:0050921)	149	12	2.69	+	4.46	3.18e-05	0.00182
9430020K01Rik	2248.44	1.06087	0.274514	3.86455	0.000111295	0.00777044							response to wounding (GO:0009611)	323	26	5.83	+	4.46	8.76e-10	1.67e-07
Kcne4	254.39	1.61494	0.418203	3.86162	0.000112637	0.0078194							regulation of tissue remodeling (GO:0034103)	87	7	1.57	+	4.46	0.00143	0.0415
Ednra	306.736	1.231	0.318878	3.86042	0.000113194	0.0078194							regulation of phagocytosis (GO:0050764)	112	9	2.02	+	4.45	0.000312	0.0126
Fermt3	100.055	-1.70001	0.440716	-3.85738	0.000114608	0.00787534							regulation of biomineralization (GO:0110149)	100	8	1.81	+	4.43	0.000687	0.0233
Bgn	29903.5	1.02167	0.265608	3.84653	0.000119804	0.00818931							cellular response to lipopolysaccharide (GO:0071222)	201	16	3.63	+	4.41	1.82e-06	0.000143
Epb4.1l3	4597.9	-1.00109	0.260395	-3.84449	0.000120804	0.00821467							iron ion homeostasis (GO:0055072)	88	7	1.59	+	4.41	0.00152	0.0434
Sgms1	540.819	-0.904411	0.235693	-3.83724	0.000124426	0.00841714							odontogenesis (GO:0042476)	101	8	1.82	+	4.39	0.00073	0.0246
Slc1a3	1758.46	1.57427	0.411009	3.83027	0.000128005	0.0086146							regulation of leukocyte migration (GO:0002685)	217	17	3.92	+	4.34	1.07e-06	8.92e-05
Bmf	83.317	1.66812	0.436097	3.82513	0.000130706	0.00875124							leukocyte homeostasis (GO:0001776)	90	7	1.62	+	4.31	0.00171	0.0477
Sh3bp2	178.981	-1.15587	0.302751	-3.81788	0.000134605	0.00895458							negative regulation of cysteine-type endopeptidase activity (GO:2000117)	90	7	1.62	+	4.31	0.00171	0.0476
Laptm4b	356.35	0.960372	0.251615	3.81683	0.000135178	0.00895458							negative regulation of protein secretion (GO:0050709)	116	9	2.09	+	4.3	0.000397	0.0152
Sacs	158.559	-1.19779	0.313912	-3.8157	0.0001358	0.00895458							response to lipopolysaccharide (GO:0032496)	284	22	5.13	+	4.29	3.36e-08	3.93e-06
Thrb	102.968	1.57752	0.413757	3.81268	0.000137468	0.00901903							positive regulation of leukocyte cell-cell adhesion (GO:1903039)	220	17	3.97	+	4.28	1.27e-06	0.000104
Gstt1	606.645	0.887691	0.232973	3.81028	0.00013881	0.00903373							positive regulation of angiogenesis (GO:0045766)	182	14	3.29	+	4.26	1.15e-05	0.000746
Cep170b	1012.15	-1.01902	0.267474	-3.80981	0.000139076	0.00903373							cellular response to molecule of bacterial origin (GO:0071219)	211	16	3.81	+	4.2	3.27e-06	0.000244
Ldlr	1966.34	-0.85673	0.225125	-3.80558	0.000141473	0.00909885							regulation of ossification (GO:0030278)	226	17	4.08	+	4.17	1.79e-06	0.000142
1810011H11Rik	37.4286	-1.66912	0.438503	-3.8064	0.000141004	0.00909885							receptor-mediated endocytosis (GO:0006898)	147	11	2.65	+	4.14	0.000125	0.00599
Ppl	314.486	1.67155	0.43988	3.8	0.000144696	0.00918108							cell activation (GO:0001775)	609	45	11	+	4.09	7.88e-15	5.18e-12
Dock2	171.233	-1.67313	0.440331	-3.79972	0.000144861	0.00918108							B cell differentiation (GO:0030183)	122	9	2.2	+	4.09	0.00056	0.0202
Gpr116	161.358	-1.60113	0.421232	-3.80107	0.000144075	0.00918108							regulation of cell adhesion (GO:0030155)	722	53	13.04	+	4.07	3.29e-17	6.49e-14
Sema3f	163.897	1.6705	0.439825	3.7981	0.00014581	0.0091966							positive regulation of epithelial cell migration (GO:0010634)	150	11	2.71	+	4.06	0.000147	0.00687
Ucp2	144.068	-1.43133	0.377125	-3.79537	0.000147421	0.00925353							positive regulation of leukocyte differentiation (GO:1902107)	178	13	3.21	+	4.05	3.91e-05	0.00216
Itprip	482.217	-0.995546	0.262756	-3.78886	0.000151339	0.00940899							regulation of cell-cell adhesion (GO:0022407)	426	31	7.69	+	4.03	2.09e-10	4.79e-08
Lbp	155.079	1.67031	0.440771	3.78951	0.000150942	0.00940899							ossification (GO:0001503)	221	16	3.99	+	4.01	5.69e-06	0.000398
Tnfrsf26	128.361	-1.62596	0.432273	-3.76141	0.000168959	0.0104547							response to molecule of bacterial origin (GO:0002237)	305	22	5.51	+	4	1.08e-07	1.13e-05
Hsd11b1	193.687	1.30534	0.348287	3.74787	0.00017834	0.010983							negative regulation of peptide secretion (GO:0002792)	125	9	2.26	+	3.99	0.00066	0.0228
Sh3bgrl2	98.8675	-1.64081	0.43831	-3.74349	0.00018148	0.011124							negative regulation of endopeptidase activity (GO:0010951)	181	13	3.27	+	3.98	4.6e-05	0.00247
Cdk18	292.046	-1.35178	0.361482	-3.73955	0.000184347	0.0112033							regulation of myeloid cell differentiation (GO:0045637)	210	15	3.79	+	3.96	1.29e-05	0.000816
Dab2	899.058	-0.801401	0.214315	-3.73936	0.000184491	0.0112033							regulation of chemotaxis (GO:0050920)	224	16	4.04	+	3.96	6.67e-06	0.00046
Phyh	409.477	1.03911	0.278167	3.73555	0.000187304	0.0113215							regulation of sequestering of calcium ion (GO:0051282)	112	8	2.02	+	3.96	0.00136	0.0405
Ripk2	523.547	-1.12355	0.301202	-3.7302	0.000191325	0.0115113							tissue remodeling (GO:0048771)	113	8	2.04	+	3.92	0.00144	0.0416
Arf2	1987.84	-0.862598	0.23201	-3.71793	0.000200861	0.0120295							cellular response to external stimulus (GO:0071496)	241	17	4.35	+	3.91	4.03e-06	0.000292
Maff	538.44	-1.15437	0.310931	-3.71263	0.000205115	0.0121727							myeloid leukocyte differentiation (GO:0002573)	114	8	2.06	+	3.89	0.00152	0.0435
Col27a1	194.034	1.33318	0.359092	3.71264	0.000205107	0.0121727							regulation of apoptotic signaling pathway (GO:2001233)	414	29	7.47	+	3.88	1.85e-09	3.28e-07
Olr1	26.9156	-1.62621	0.438945	-3.70481	0.00021155	0.0124751							positive regulation of vasculature development (GO:1904018)	202	14	3.65	+	3.84	3.41e-05	0.00193
Nenf	984.763	0.805168	0.217371	3.70412	0.000212123	0.0124751							regulation of myeloid leukocyte differentiation (GO:0002761)	130	9	2.35	+	3.83	0.000858	0.0279
Pik3r5	44.6109	-1.55242	0.41954	-3.70029	0.000215357	0.0126085							regulation of osteoblast differentiation (GO:0045667)	132	9	2.38	+	3.78	0.000949	0.0301
Fam198a	18.3654	1.59299	0.430998	3.69606	0.000218971	0.0127629							regulation of smooth muscle cell proliferation (GO:0048660)	162	11	2.92	+	3.76	0.000276	0.0114
Slc43a2	244.91	-1.42026	0.386048	-3.67898	0.000234168	0.013588							cellular response to biotic stimulus (GO:0071216)	236	16	4.26	+	3.75	1.23e-05	0.000788
Gltscr2	555.83	0.88598	0.241031	3.6758	0.000237108	0.0136977							B cell activation (GO:0042113)	177	12	3.2	+	3.75	0.000149	0.00693
Rgs18	35.7351	-1.6063	0.437422	-3.6722	0.000240472	0.0138308							positive regulation of hemopoiesis (GO:1903708)	222	15	4.01	+	3.74	2.38e-05	0.0014
Lrp4	889.667	1.11266	0.303174	3.67004	0.000242515	0.0138871							myeloid cell differentiation (GO:0030099)	241	16	4.35	+	3.68	1.57e-05	0.000977
Ccr5	19.474	-1.59099	0.434368	-3.66276	0.000249511	0.0142254							leukocyte activation (GO:0045321)	529	35	9.55	+	3.66	1.56e-10	3.68e-08
Trem1	39.5385	-1.59081	0.43449	-3.66132	0.000250915	0.0142432							bone development (GO:0060348)	197	13	3.56	+	3.65	0.000103	0.00511
Pf4	64.3223	-1.59852	0.436857	-3.65915	0.000253056	0.0142871							positive regulation of leukocyte proliferation (GO:0070665)	152	10	2.74	+	3.64	0.000653	0.0227
Inhba	1468.65	-1.39608	0.381617	-3.65832	0.000253877	0.0142871							regulation of cell shape (GO:0008360)	152	10	2.74	+	3.64	0.000653	0.0227
Apol6	352.339	1.06903	0.292529	3.65445	0.000257731	0.0144418							positive regulation of cell migration (GO:0030335)	563	37	10.17	+	3.64	5.43e-11	1.53e-08
Mid2	561.794	0.956646	0.262491	3.64449	0.00026792	0.0149486							positive regulation of defense response (GO:0031349)	275	18	4.97	+	3.63	5.61e-06	0.000394
Trib3	100.268	1.53543	0.421522	3.6426	0.000269901	0.014959							positive regulation of lymphocyte proliferation (GO:0050671)	138	9	2.49	+	3.61	0.00127	0.0383
Acaa2	638.089	0.918533	0.252267	3.64111	0.000271462	0.014959							chemotaxis (GO:0006935)	476	31	8.59	+	3.61	2.59e-09	4.35e-07
Tnk2	1211.78	-1.2151	0.333723	-3.64104	0.000271543	0.014959							cell-cell adhesion (GO:0098609)	400	26	7.22	+	3.6	5.35e-08	6.04e-06
Tef	1065.81	0.789226	0.217074	3.63574	0.000277185	0.0152056							regulation of leukocyte cell-cell adhesion (GO:1903037)	308	20	5.56	+	3.6	1.91e-06	0.000148
Atraid	1011.19	0.776785	0.213721	3.63457	0.000278444	0.0152107							taxis (GO:0042330)	479	31	8.65	+	3.58	2.98e-09	4.9e-07
Cttnbp2nl	743.39	-0.959125	0.264636	-3.62432	0.000289724	0.015761							vascular process in circulatory system (GO:0003018)	233	15	4.21	+	3.57	4.03e-05	0.00222
Mertk	88.3666	-1.3076	0.361091	-3.62124	0.000293196	0.0158826							leukocyte activation involved in immune response (GO:0002366)	171	11	3.09	+	3.56	0.000425	0.0162
Kcnk13	27.3678	-1.5777	0.435806	-3.62019	0.000294392	0.0158826							positive regulation of mononuclear cell proliferation (GO:0032946)	140	9	2.53	+	3.56	0.0014	0.0409
Rap1gap2	373.067	-1.27088	0.352179	-3.60862	0.000307831	0.0165393							extracellular matrix organization (GO:0030198)	267	17	4.82	+	3.53	1.43e-05	0.000896
Per3	309.562	1.06294	0.294869	3.60478	0.000312416	0.0165964							extracellular structure organization (GO:0043062)	268	17	4.84	+	3.51	1.49e-05	0.000933
Myo6	877.328	0.989574	0.274536	3.60454	0.000312708	0.0165964							positive regulation of cell motility (GO:2000147)	586	37	10.58	+	3.5	1.57e-10	3.66e-08
Kifap3	1542.71	0.766235	0.212538	3.60516	0.000311962	0.0165964							positive regulation of locomotion (GO:0040017)	602	38	10.87	+	3.5	8.83e-11	2.25e-08
Ggt5	661.766	1.25711	0.348899	3.60307	0.000314484	0.0166231							inflammatory response (GO:0006954)	477	30	8.61	+	3.48	9.98e-09	1.42e-06
Flnb	12337.7	-0.90538	0.251626	-3.59812	0.00032052	0.0168738							cell activation involved in immune response (GO:0002263)	175	11	3.16	+	3.48	0.000511	0.0187
Il7r	16.2851	-1.54853	0.430624	-3.59602	0.000323121	0.0168747							regulation of inflammatory response (GO:0050727)	367	23	6.63	+	3.47	5.79e-07	5.17e-05
Penk	79.0912	1.54496	0.429541	3.59676	0.000322203	0.0168747							regulation of fat cell differentiation (GO:0045598)	144	9	2.6	+	3.46	0.00168	0.0471
Rac2	100.89	-1.58665	0.441471	-3.594	0.000325639	0.0169058							regulation of interleukin-6 production (GO:0032675)	160	10	2.89	+	3.46	0.000946	0.0302
Sord	152.747	1.13931	0.317141	3.59244	0.000327601	0.0169058							branching morphogenesis of an epithelial tube (GO:0048754)	160	10	2.89	+	3.46	0.000946	0.0301
Marcks	14303.9	0.988179	0.275005	3.59332	0.000326496	0.0169058							blood vessel morphogenesis (GO:0048514)	432	27	7.8	+	3.46	6.28e-08	6.94e-06
Serpinb1a	422.165	1.12577	0.314578	3.57866	0.000345359	0.017752							cellular response to extracellular stimulus (GO:0031668)	208	13	3.76	+	3.46	0.000171	0.00781
AI662270	22.2818	-1.57122	0.43957	-3.57444	0.000350984	0.0179002							lipid transport (GO:0006869)	272	17	4.91	+	3.46	1.79e-05	0.0011
Foxc2	137.636	-1.36985	0.383206	-3.57472	0.000350603	0.0179002							regulation of cytokine production (GO:0001817)	721	45	13.02	+	3.46	2.05e-12	8.1e-10
Ism1	924.899	1.14804	0.32165	3.56922	0.000358044	0.0181892							negative regulation of immune system process (GO:0002683)	450	28	8.12	+	3.45	3.89e-08	4.49e-06
Gpr1	17.1919	-1.50815	0.423868	-3.55807	0.000373591	0.0188152							regulation of body fluid levels (GO:0050878)	354	22	6.39	+	3.44	1.16e-06	9.58e-05
Siglec1	65.2857	-1.52727	0.429336	-3.5573	0.000374689	0.0188152							regulation of protein kinase B signaling (GO:0051896)	162	10	2.92	+	3.42	0.00103	0.0324
Dcbld2	2521.44	-0.771408	0.216773	-3.55859	0.000372853	0.0188152							leukocyte differentiation (GO:0002521)	373	23	6.73	+	3.42	7.54e-07	6.48e-05
Ncf2	27.7071	-1.56739	0.441486	-3.55026	0.000384852	0.0192514							negative regulation of peptidase activity (GO:0010466)	245	15	4.42	+	3.39	6.89e-05	0.00356
Itga4	54.0474	-1.55733	0.440276	-3.53718	0.000404428	0.0201535							lymphocyte differentiation (GO:0030098)	278	17	5.02	+	3.39	2.33e-05	0.00139
Itm2b	9095	0.979179	0.276989	3.53508	0.000407651	0.0202368							positive regulation of cellular component movement (GO:0051272)	606	37	10.94	+	3.38	3.8e-10	8e-08
Hcls1	96.0279	-1.5583	0.440942	-3.53402	0.00040929	0.0202412							cell population proliferation (GO:0008283)	543	33	9.8	+	3.37	3.95e-09	6.11e-07
Zranb3	181.186	-1.11304	0.31552	-3.52765	0.000419267	0.0206564							regulation of angiogenesis (GO:0045765)	313	19	5.65	+	3.36	8.57e-06	0.000571
Dok3	18.616	-1.54178	0.438767	-3.51389	0.000441603	0.0215939							positive regulation of T cell activation (GO:0050870)	199	12	3.59	+	3.34	0.000411	0.0157
Ptprn	393.941	-1.45005	0.412627	-3.51419	0.00044109	0.0215939							positive regulation of response to external stimulus (GO:0032103)	415	25	7.49	+	3.34	3.74e-07	3.47e-05
Anxa3	4010.82	-0.990837	0.282374	-3.50895	0.000449874	0.0219162							positive regulation of lipid metabolic process (GO:0045834)	167	10	3.02	+	3.32	0.00128	0.0386
Tspyl4	282.022	0.978812	0.27922	3.50552	0.000455718	0.0221184							cellular response to lipid (GO:0071396)	419	25	7.57	+	3.3	4.42e-07	4.06e-05
C1ra	249.128	1.31129	0.374312	3.50319	0.000459715	0.0221335							angiogenesis (GO:0001525)	319	19	5.76	+	3.3	1.1e-05	0.00072
Lipg	52.9498	1.52983	0.436561	3.50427	0.000457869	0.0221335							positive regulation of cytokine production (GO:0001819)	455	27	8.22	+	3.29	1.68e-07	1.69e-05
Hsd17b7	1013.63	-1.0461	0.298684	-3.50238	0.000461114	0.0221335							negative regulation of programmed cell death (GO:0043069)	930	55	16.79	+	3.28	4.54e-14	2.17e-11
Tmem104	185.466	-1.02946	0.294349	-3.4974	0.000469817	0.0224024							regulation of lipid biosynthetic process (GO:0046890)	186	11	3.36	+	3.28	0.000823	0.027
Phf11d	70.4812	1.53681	0.439549	3.49634	0.000471692	0.0224024							regulation of ERK1 and ERK2 cascade (GO:0070372)	308	18	5.56	+	3.24	2.38e-05	0.00141
Cd53	334.699	-1.52125	0.435112	-3.49624	0.000471865	0.0224024							regulation of endocytosis (GO:0030100)	223	13	4.03	+	3.23	0.000325	0.0129
Anxa8	667.094	1.4257	0.408377	3.49113	0.000480977	0.0227523							lymphocyte activation (GO:0046649)	429	25	7.75	+	3.23	6.66e-07	5.88e-05
Bicc1	2791.79	0.705156	0.202178	3.4878	0.000487004	0.0229542							negative regulation of apoptotic process (GO:0043066)	910	53	16.43	+	3.23	2.45e-13	1.04e-10
Slc44a1	785.72	0.838184	0.240682	3.48254	0.00049669	0.023243							negative regulation of leukocyte activation (GO:0002695)	189	11	3.41	+	3.22	0.000931	0.0299
Dact1	314.403	1.15048	0.330314	3.48299	0.00049585	0.023243							negative regulation of MAPK cascade (GO:0043409)	172	10	3.11	+	3.22	0.00158	0.0449
Itgb2	254.424	-1.53483	0.441496	-3.47643	0.000508142	0.0235812							negative regulation of protein transport (GO:0051224)	173	10	3.12	+	3.2	0.00165	0.0462
Fth1	10308	0.799295	0.230053	3.4744	0.000511997	0.0235812							negative regulation of cell death (GO:0060548)	1046	60	18.89	+	3.18	9.89e-15	6.01e-12
Ece1	2176.72	-0.886274	0.255268	-3.47194	0.000516715	0.0235812							regulation of T cell proliferation (GO:0042129)	175	10	3.16	+	3.16	0.00179	0.0489
AB124611	16.7506	-1.51741	0.43665	-3.47511	0.000510637	0.0235812							regulation of cell size (GO:0008361)	211	12	3.81	+	3.15	0.000672	0.023
Olfml3	3805.71	0.926482	0.266822	3.47228	0.000516059	0.0235812							export from cell (GO:0140352)	442	25	7.98	+	3.13	1.11e-06	9.21e-05
Frmd4a	728.959	-0.96592	0.278351	-3.47015	0.000520173	0.0235812							mesenchyme development (GO:0060485)	213	12	3.85	+	3.12	0.000726	0.0246
Sdpr	1812.72	-0.797224	0.229492	-3.47387	0.00051301	0.0235812							regulation of lymphocyte proliferation (GO:0050670)	231	13	4.17	+	3.12	0.000447	0.0168
Plekho1	385.688	-1.03735	0.298377	-3.47664	0.000507738	0.0235812							hemopoiesis (GO:0030097)	661	37	11.93	+	3.1	3.55e-09	5.67e-07
Fcgr1	24.8671	-1.50833	0.434577	-3.47079	0.000518929	0.0235812							regulation of leukocyte proliferation (GO:0070663)	251	14	4.53	+	3.09	0.000297	0.0122
Susd2	1053.37	0.958309	0.276348	3.46777	0.000524804	0.0236468							circulatory system process (GO:0003013)	450	25	8.12	+	3.08	1.51e-06	0.000121
Tmed3	3383.2	0.738173	0.212881	3.46754	0.000525244	0.0236468							small GTPase mediated signal transduction (GO:0007264)	216	12	3.9	+	3.08	0.000815	0.027
Gstt3	629.438	0.84047	0.24275	3.46229	0.000535599	0.0240302							regulation of mononuclear cell proliferation (GO:0032944)	234	13	4.22	+	3.08	0.000501	0.0184
Dok2	28.5012	-1.51723	0.438929	-3.45665	0.000546927	0.0244544							negative regulation of cell growth (GO:0030308)	198	11	3.57	+	3.08	0.00133	0.0396
Mgp	1823.08	1.32335	0.383294	3.45257	0.000555268	0.0247426							lipid localization (GO:0010876)	307	17	5.54	+	3.07	7.5e-05	0.00384
Shank2	50.3066	-1.52019	0.440671	-3.44973	0.000561151	0.0248352							glucose homeostasis (GO:0042593)	199	11	3.59	+	3.06	0.00138	0.0409
Rgma	134.652	1.30824	0.379173	3.45025	0.000560068	0.0248352							carbohydrate homeostasis (GO:0033500)	200	11	3.61	+	3.05	0.00143	0.0416
Hck	205.667	-1.4976	0.434598	-3.44595	0.000569052	0.0250153							regulation of lipid metabolic process (GO:0019216)	364	20	6.57	+	3.04	1.97e-05	0.0012
Clec5a	103.037	-1.50901	0.437865	-3.44629	0.000568331	0.0250153							response to lipid (GO:0033993)	637	35	11.5	+	3.04	1.5e-08	2.02e-06
Naga	547.815	1.06007	0.307905	3.44283	0.000575663	0.025221							immune effector process (GO:0002252)	656	36	11.84	+	3.04	9.5e-09	1.37e-06
Idh2	723.05	1.02849	0.299142	3.43813	0.000585747	0.0252399							negative regulation of secretion by cell (GO:1903531)	202	11	3.65	+	3.02	0.00155	0.0441
Cmya5	231.129	1.40288	0.408142	3.43723	0.000587695	0.0252399							regulation of vasculature development (GO:1901342)	349	19	6.3	+	3.02	3.57e-05	0.00199
Lrmp	35.0555	-1.51303	0.440114	-3.43782	0.000586427	0.0252399							positive regulation of apoptotic process (GO:0043065)	645	35	11.65	+	3.01	2.01e-08	2.61e-06
Igtp	196.629	1.5175	0.441428	3.43771	0.000586646	0.0252399							hematopoietic or lymphoid organ development (GO:0048534)	719	39	12.98	+	3	3.01e-09	4.91e-07
Foxl1	43.7682	-1.49533	0.435021	-3.43738	0.000587382	0.0252399							cellular response to abiotic stimulus (GO:0071214)	240	13	4.33	+	3	0.000628	0.022
Limk2	908.133	-1.12725	0.327801	-3.43881	0.000584274	0.0252399							cellular response to environmental stimulus (GO:0104004)	240	13	4.33	+	3	0.000628	0.022
Slfn5	256.003	1.4935	0.434788	3.43501	0.000592527	0.0253368							positive regulation of programmed cell death (GO:0043068)	650	35	11.74	+	2.98	2.42e-08	3.01e-06
Samd4b	759.873	-0.768818	0.223857	-3.43442	0.000593831	0.0253368							organic anion transport (GO:0015711)	391	21	7.06	+	2.97	1.69e-05	0.00104
Gm2a	548.541	0.945128	0.275339	3.4326	0.00059783	0.0253418							regulation of small molecule metabolic process (GO:0062012)	354	19	6.39	+	2.97	4.29e-05	0.00234
Vav3	111.097	-1.34725	0.39241	-3.43327	0.000596355	0.0253418							regulation of MAP kinase activity (GO:0043405)	299	16	5.4	+	2.96	0.000176	0.00794
Prdx4	2096.25	1.1379	0.331617	3.43135	0.000600579	0.0253759							regulation of cell migration (GO:0030334)	932	49	16.83	+	2.91	6.67e-11	1.85e-08
Fjx1	62.2094	-1.40978	0.411152	-3.42885	0.000606147	0.0254473							negative regulation of response to external stimulus (GO:0032102)	381	20	6.88	+	2.91	3.64e-05	0.00203
Parn	420.845	0.831672	0.242552	3.42884	0.000606166	0.0254473							positive regulation of immune system process (GO:0002684)	1067	56	19.26	+	2.91	2.61e-12	1.01e-09
Abcb4	27.7022	-1.48207	0.432353	-3.42793	0.000608208	0.0254511							tube morphogenesis (GO:0035239)	726	38	13.11	+	2.9	1.21e-08	1.67e-06
Parp9	679.747	1.36392	0.398212	3.4251	0.000614562	0.0256349							blood vessel development (GO:0001568)	535	28	9.66	+	2.9	1.09e-06	9.02e-05
Stat2	661.456	1.45722	0.425696	3.42316	0.000618978	0.0257369							immune system development (GO:0002520)	753	39	13.6	+	2.87	1.01e-08	1.42e-06
Zfp710	233.981	-1.00311	0.293313	-3.41993	0.000626365	0.0259614							regulation of cell growth (GO:0001558)	425	22	7.67	+	2.87	1.83e-05	0.00112
Sfrp2	4656.21	1.43706	0.420934	3.41398	0.000640213	0.0264513							positive regulation of cell death (GO:0010942)	715	37	12.91	+	2.87	2.51e-08	3.1e-06
Pak3	948.788	0.912226	0.268053	3.40315	0.000666133	0.0274354							negative regulation of cell adhesion (GO:0007162)	290	15	5.24	+	2.86	0.000392	0.0151
Enah	1753.91	-0.756159	0.222404	-3.39993	0.00067403	0.0276734							cellular response to peptide (GO:1901653)	232	12	4.19	+	2.86	0.00146	0.0421
Ankrd29	91.3558	1.25857	0.370843	3.39381	0.000689266	0.0279474							negative regulation of secretion (GO:0051048)	232	12	4.19	+	2.86	0.00146	0.042
Ikzf1	60.7355	-1.49738	0.441158	-3.39422	0.000688255	0.0279474							vasculature development (GO:0001944)	563	29	10.17	+	2.85	9.43e-07	8.01e-05
Serping1	2624.07	1.33856	0.394147	3.39609	0.000683552	0.0279474							regulation of epithelial cell migration (GO:0010632)	233	12	4.21	+	2.85	0.00151	0.0434
Lrrc33	112.135	-1.49312	0.439927	-3.39402	0.000688745	0.0279474							regulation of programmed cell death (GO:0043067)	1521	78	27.46	+	2.84	1.91e-16	2.15e-13
Dclk1	2556.3	0.701987	0.207022	3.39088	0.000696697	0.0280743							positive regulation of cellular catabolic process (GO:0031331)	392	20	7.08	+	2.83	5.31e-05	0.00283
Frmd8	699.889	-0.853883	0.251782	-3.39136	0.000695467	0.0280743							regulation of defense response (GO:0031347)	589	30	10.63	+	2.82	7.61e-07	6.5e-05
Abcc1	2190.36	-0.694853	0.205833	-3.3758	0.00073601	0.0295235							negative regulation of cell population proliferation (GO:0008285)	691	35	12.48	+	2.81	1e-07	1.06e-05
Morc4	521.75	1.05447	0.312414	3.37523	0.000737542	0.0295235							leukocyte mediated immunity (GO:0002443)	356	18	6.43	+	2.8	0.000139	0.00654
Rbm47	65.052	-1.33132	0.394619	-3.37368	0.000741705	0.0295235							regulation of apoptotic process (GO:0042981)	1496	75	27.01	+	2.78	2.56e-15	2.02e-12
Angptl4	336.074	1.40837	0.417437	3.37385	0.00074126	0.0295235							regulation of protein secretion (GO:0050708)	399	20	7.2	+	2.78	6.7e-05	0.00349
Rasgrp3	72.479	-1.37599	0.408592	-3.36765	0.000758111	0.0300848							regulation of hormone levels (GO:0010817)	539	27	9.73	+	2.77	3.69e-06	0.000271
Pik3cg	87.5676	-1.48401	0.441478	-3.36147	0.000775295	0.0304205							response to cytokine (GO:0034097)	760	38	13.72	+	2.77	3.8e-08	4.41e-06
Comp	263.81	1.48322	0.441226	3.36158	0.000774981	0.0304205							regulation of peptide secretion (GO:0002791)	440	22	7.94	+	2.77	3.03e-05	0.00173
Fat1	17435.1	-0.663381	0.197361	-3.36126	0.00077589	0.0304205							regulation of cell motility (GO:2000145)	982	49	17.73	+	2.76	3.65e-10	7.79e-08
Tpst1	705.493	0.741853	0.220704	3.3613	0.000775776	0.0304205							cell migration (GO:0016477)	863	43	15.58	+	2.76	4.99e-09	7.59e-07
Irgm2	438.973	1.47324	0.438447	3.36013	0.000779057	0.0304532							T cell activation (GO:0042110)	281	14	5.07	+	2.76	0.000858	0.0279
Kxd1	324.521	0.878269	0.261776	3.35504	0.000793544	0.0309269							carboxylic acid transport (GO:0046942)	261	13	4.71	+	2.76	0.0013	0.0389
Slc16a3	897.95	-1.1936	0.355952	-3.35324	0.000798701	0.0309432							organic acid transport (GO:0015849)	262	13	4.73	+	2.75	0.00134	0.04
Nomo1	1013.21	-0.776234	0.231446	-3.35385	0.000796958	0.0309432							regulation of cell death (GO:0010941)	1679	83	30.31	+	2.74	1.29e-16	1.69e-13
Syngr1	30.2057	-1.45988	0.435478	-3.35235	0.000801277	0.0309511							regulation of response to external stimulus (GO:0032101)	913	45	16.48	+	2.73	2.93e-09	4.87e-07
Npnt	1329.31	-1.27966	0.38209	-3.34911	0.000810726	0.0312237							negative regulation of locomotion (GO:0040013)	325	16	5.87	+	2.73	0.000426	0.0161
Cd302	942.111	0.82596	0.246849	3.34602	0.000819807	0.0314806							negative regulation of cellular component movement (GO:0051271)	325	16	5.87	+	2.73	0.000426	0.0161
Plagl1	84.3212	1.4168	0.423633	3.34439	0.000824627	0.0315728							regulation of hemopoiesis (GO:1903706)	407	20	7.35	+	2.72	8.67e-05	0.00433
Npr3	2901.32	1.02838	0.308463	3.33389	0.000856414	0.032694							response to extracellular stimulus (GO:0009991)	367	18	6.63	+	2.72	0.000198	0.00884
Setbp1	1802.22	0.823624	0.247643	3.32586	0.000881472	0.0335525							positive regulation of phosphorus metabolic process (GO:0010562)	1143	56	20.64	+	2.71	3.37e-11	1.04e-08
Has2	1320.38	-0.725643	0.218486	-3.32124	0.000896196	0.0339152							positive regulation of phosphate metabolic process (GO:0045937)	1143	56	20.64	+	2.71	3.37e-11	1.02e-08
Isoc1	371.183	0.898646	0.270539	3.32169	0.000894745	0.0339152							cell morphogenesis involved in differentiation (GO:0000904)	573	28	10.35	+	2.71	3.81e-06	0.000279
Gpc4	1491.92	0.949234	0.28599	3.31912	0.000903014	0.0340744							regulation of locomotion (GO:0040012)	1029	50	18.58	+	2.69	5.62e-10	1.14e-07
Mfsd2a	29.5817	-1.45976	0.440446	-3.31429	0.000918775	0.0345692							homeostasis of number of cells (GO:0048872)	268	13	4.84	+	2.69	0.00163	0.0461
Ctxn1	92.0928	-1.20634	0.364499	-3.30958	0.000934365	0.0350548							regulation of cellular component movement (GO:0051270)	1073	52	19.37	+	2.68	2.67e-10	6.03e-08
Vkorc1	543.139	0.798884	0.241659	3.30584	0.000946934	0.0354246							positive regulation of phosphorylation (GO:0042327)	1073	52	19.37	+	2.68	2.67e-10	5.95e-08
Slc40a1	32.5815	-1.4573	0.441229	-3.30281	0.000957196	0.0357061							cellular response to cytokine stimulus (GO:0071345)	662	32	11.95	+	2.68	9.54e-07	8.06e-05
Ptprj	440.986	-0.873248	0.264521	-3.30124	0.000962571	0.0358044							sex differentiation (GO:0007548)	269	13	4.86	+	2.68	0.00168	0.047
Eef2	17967.5	0.650808	0.197435	3.29631	0.000979625	0.0362322							negative regulation of cell motility (GO:2000146)	290	14	5.24	+	2.67	0.00114	0.035
Hbegf	159.302	-1.24318	0.377085	-3.29681	0.0009779	0.0362322							regulation of immune system process (GO:0002682)	1516	73	27.37	+	2.67	4.57e-14	2.12e-11
Tmod2	103.088	1.16257	0.3535	3.28875	0.00100634	0.0366999							positive regulation of immune effector process (GO:0002699)	270	13	4.87	+	2.67	0.00173	0.0479
Slc4a4	456.532	-1.33573	0.405928	-3.29056	0.00099989	0.0366999							biological adhesion (GO:0022610)	853	41	15.4	+	2.66	3.03e-08	3.63e-06
Mettl7a1	243.765	1.1466	0.348809	3.28718	0.00101195	0.0366999							secretion by cell (GO:0032940)	396	19	7.15	+	2.66	0.000174	0.00788
Slc2a1	707.139	-1.03376	0.314208	-3.29005	0.00100168	0.0366999							blood circulation (GO:0008015)	420	20	7.58	+	2.64	0.00013	0.00619
Tnfrsf12a	820.145	-1.13259	0.344304	-3.2895	0.00100367	0.0366999							secretion (GO:0046903)	505	24	9.12	+	2.63	2.9e-05	0.00167
Ick	462.803	0.93613	0.284778	3.28723	0.00101179	0.0366999							cell adhesion (GO:0007155)	843	40	15.22	+	2.63	6.28e-08	6.99e-06
Hmox1	2277.8	-1.07194	0.325712	-3.29106	0.000998098	0.0366999							positive regulation of kinase activity (GO:0033674)	506	24	9.14	+	2.63	2.98e-05	0.00171
Thbs1	166663	-0.780788	0.237804	-3.28333	0.0010259	0.0370005							regulation of cell activation (GO:0050865)	783	37	14.14	+	2.62	2.22e-07	2.17e-05
Foxk2	612.612	-0.786501	0.239529	-3.28353	0.00102514	0.0370005							positive regulation of protein phosphorylation (GO:0001934)	997	47	18	+	2.61	4.85e-09	7.45e-07
Tcp11l2	391.708	1.10864	0.337888	3.28108	0.00103412	0.0371941							regulation of T cell activation (GO:0050863)	319	15	5.76	+	2.6	0.000994	0.0312
Prr5l	39.771	-1.44275	0.440696	-3.2738	0.00106113	0.0380606							activation of immune response (GO:0002253)	407	19	7.35	+	2.59	0.000242	0.0102
Fam214b	343.827	-0.926986	0.283359	-3.27142	0.0010701	0.0382775							regulation of endopeptidase activity (GO:0052548)	344	16	6.21	+	2.58	0.000762	0.0256
Gas2l1	255.532	-0.921342	0.281775	-3.26978	0.00107632	0.0383946							regulation of secretion by cell (GO:1903530)	755	35	13.63	+	2.57	7.33e-07	6.33e-05
C4b	114.805	1.31252	0.401786	3.26671	0.00108806	0.0386024							localization of cell (GO:0051674)	995	46	17.96	+	2.56	1.79e-08	2.36e-06
Cyth4	222.529	-1.43688	0.439851	-3.26674	0.00108795	0.0386024							cell motility (GO:0048870)	995	46	17.96	+	2.56	1.79e-08	2.34e-06
Xaf1	250.104	1.42455	0.436577	3.263	0.0011024	0.0390054							negative regulation of multicellular organismal process (GO:0051241)	1321	61	23.85	+	2.56	4.87e-11	1.4e-08
Pqlc3	711.562	0.763131	0.233989	3.26139	0.00110866	0.0390154							cell morphogenesis (GO:0000902)	737	34	13.31	+	2.56	1.18e-06	9.64e-05
Itga6	120.013	-1.11429	0.341628	-3.2617	0.00110748	0.0390154							positive regulation of protein kinase activity (GO:0045860)	435	20	7.85	+	2.55	0.000202	0.00892
Atp2a2	3113.12	-0.708687	0.217389	-3.26	0.00111411	0.0391017							regulation of epithelial cell proliferation (GO:0050678)	370	17	6.68	+	2.54	0.000601	0.0214
Dync2li1	220.518	1.23941	0.380574	3.25669	0.00112721	0.0394553							regulation of leukocyte differentiation (GO:1902105)	305	14	5.51	+	2.54	0.0018	0.0491
Camk1g	33.7282	1.40344	0.432056	3.24828	0.00116106	0.0405317							negative regulation of proteolysis (GO:0045861)	349	16	6.3	+	2.54	0.000882	0.0286
Sept6	436.007	1.16324	0.358316	3.24642	0.00116866	0.0406882							positive regulation of secretion by cell (GO:1903532)	416	19	7.51	+	2.53	0.000314	0.0126
Ifit3	134.049	1.41153	0.435085	3.24427	0.00117753	0.0408879							regulation of protein serine/threonine kinase activity (GO:0071900)	440	20	7.94	+	2.52	0.000233	0.00996
Fkbp7	1538.01	0.770231	0.237543	3.24249	0.0011849	0.0410347							regulation of anatomical structure morphogenesis (GO:0022603)	1102	50	19.9	+	2.51	5.63e-09	8.47e-07
Mycl1	42.3547	-1.41768	0.43743	-3.24094	0.00119138	0.0410413							negative regulation of protein phosphorylation (GO:0001933)	419	19	7.57	+	2.51	0.000342	0.0134
Tcirg1	291.357	-0.922345	0.284527	-3.24168	0.00118826	0.0410413							plasma membrane bounded cell projection morphogenesis (GO:0120039)	486	22	8.77	+	2.51	0.000122	0.0059
Stap1	53.2349	-1.39613	0.432249	-3.22992	0.00123824	0.0425434							cell morphogenesis involved in neuron differentiation (GO:0048667)	444	20	8.02	+	2.49	0.000261	0.0109
Cx3cl1	359.966	0.89221	0.276546	3.22626	0.00125419	0.0429781							regulation of immune response (GO:0050776)	892	40	16.11	+	2.48	2.99e-07	2.85e-05
Pdlim4	314.434	-1.3069	0.405652	-3.22172	0.00127424	0.0435508							tube development (GO:0035295)	937	42	16.92	+	2.48	1.45e-07	1.49e-05
Plekhg3	992.744	-0.999454	0.310393	-3.21996	0.00128209	0.0437049							cell projection morphogenesis (GO:0048858)	492	22	8.88	+	2.48	0.000235	0.01
Scarna10	745.452	0.996651	0.309693	3.21819	0.00129003	0.0438609							regulation of leukocyte activation (GO:0002694)	738	33	13.32	+	2.48	4.02e-06	0.000293
Alox5	67.3983	-1.418	0.440943	-3.21583	0.00130068	0.0439941							negative regulation of hydrolase activity (GO:0051346)	404	18	7.29	+	2.47	0.000592	0.0212
Pi16	64.4235	1.41166	0.438962	3.2159	0.00130036	0.0439941							regulation of metal ion transport (GO:0010959)	427	19	7.71	+	2.46	0.000427	0.0161
Bcl2l1	812.755	-0.849958	0.264698	-3.21105	0.00132251	0.0446166							anion transport (GO:0006820)	495	22	8.94	+	2.46	0.000242	0.0102
S100b	40.9648	1.37205	0.427457	3.2098	0.00132825	0.0446951							reproductive structure development (GO:0048608)	450	20	8.12	+	2.46	0.000308	0.0124
Ddr1	648.584	-1.11038	0.346412	-3.20537	0.00134889	0.0451567							regulation of cation transmembrane transport (GO:1904062)	360	16	6.5	+	2.46	0.0012	0.0366
Nbeal2	37.2014	-1.37756	0.429676	-3.20605	0.00134572	0.0451567							regulation of secretion (GO:0051046)	833	37	15.04	+	2.46	1.06e-06	8.88e-05
Nfam1	89.0518	-1.3981	0.436498	-3.20298	0.00136012	0.0454161							cell part morphogenesis (GO:0032990)	518	23	9.35	+	2.46	0.000168	0.0077
Igf1	1711.25	1.12408	0.351628	3.19679	0.00138964	0.0462835							response to external stimulus (GO:0009605)	2344	104	42.32	+	2.46	9.52e-18	2.51e-14
Clip2	937.133	-0.801251	0.250918	-3.19327	0.00140671	0.0467328							locomotion (GO:0040011)	1196	53	21.59	+	2.45	3.66e-09	5.78e-07
Coro2a	26.078	-1.39959	0.438502	-3.19175	0.00141413	0.04686							positive regulation of transferase activity (GO:0051347)	587	26	10.6	+	2.45	5.7e-05	0.00302
Zfp697	240.508	-1.3065	0.409504	-3.19045	0.00142054	0.0469533							response to peptide (GO:1901652)	340	15	6.14	+	2.44	0.00181	0.0494
AF357359	170.876	-1.01553	0.318465	-3.18883	0.0014285	0.0470973							negative regulation of cell communication (GO:0010648)	1339	59	24.18	+	2.44	6.72e-10	1.33e-07
Nav2	420.12	-1.16597	0.365732	-3.18805	0.00143236	0.0471057							reproductive system development (GO:0061458)	454	20	8.2	+	2.44	0.000533	0.0193
Sft2d2	512.838	1.21878	0.382463	3.18666	0.00143926	0.0472136							positive regulation of multicellular organismal process (GO:0051240)	1953	86	35.26	+	2.44	2.2e-14	1.2e-11
Eya4	904.124	0.937544	0.294361	3.18502	0.00144746	0.0473634							defense response (GO:0006952)	1432	63	25.86	+	2.44	1.54e-10	3.68e-08
Dkk3	4467.04	0.996586	0.313313	3.1808	0.00146868	0.0475047							positive regulation of cell activation (GO:0050867)	546	24	9.86	+	2.43	0.000126	0.00601
Gbp7	189.445	1.40289	0.441085	3.18055	0.00146997	0.0475047							negative regulation of signaling (GO:0023057)	1343	59	24.25	+	2.43	7.18e-10	1.4e-07
Map3k11	133.548	-1.0179	0.32002	-3.18074	0.00146898	0.0475047							skeletal system development (GO:0001501)	479	21	8.65	+	2.43	0.000379	0.0146
Tm4sf1	1709.96	-0.870143	0.273528	-3.18119	0.00146673	0.0475047							immune system process (GO:0002376)	2399	105	43.31	+	2.42	1.83e-17	4.14e-14
Fcgrt	1583.34	0.8733	0.274462	3.18186	0.00146332	0.0475047							positive regulation of cell differentiation (GO:0045597)	1121	49	20.24	+	2.42	3.31e-08	3.9e-06
Clcf1	115.632	-1.1489	0.361657	-3.17677	0.00148925	0.0480091							positive regulation of immune response (GO:0050778)	687	30	12.4	+	2.42	1.63e-05	0.001
Tarsl2	113.512	1.23678	0.389536	3.17499	0.0014984	0.0481849							neuron projection morphogenesis (GO:0048812)	481	21	8.68	+	2.42	0.000389	0.015
Ifih1	328.645	1.35708	0.428591	3.16638	0.00154351	0.0495136							enzyme linked receptor protein signaling pathway (GO:0007167)	550	24	9.93	+	2.42	0.000134	0.00635
Chd7	26.0603	-1.39734	0.441425	-3.16552	0.00154804	0.0495374							developmental growth (GO:0048589)	436	19	7.87	+	2.41	0.000812	0.0269
Sepp1	3507.88	0.851029	0.268909	3.16475	0.00155216	0.0495477							positive regulation of catabolic process (GO:0009896)	459	20	8.29	+	2.41	0.000565	0.0203
Fabp5	35.938	-1.37836	0.435879	-3.16226	0.00156549	0.0498513							intracellular signal transduction (GO:0035556)	1337	58	24.14	+	2.4	1.44e-09	2.64e-07
Rps6ka1	187.116	-0.928206	0.293644	-3.16099	0.00157232	0.049947							regulation of MAPK cascade (GO:0043408)	715	31	12.91	+	2.4	1.28e-05	0.000815
													cellular response to organic substance (GO:0071310)	1804	78	32.57	+	2.39	1.5e-12	6.08e-10
													regulation of phosphorus metabolic process (GO:0051174)	1736	75	31.34	+	2.39	4.89e-12	1.8e-09
													regulation of transmembrane transport (GO:0034762)	581	25	10.49	+	2.38	0.000109	0.00536
													negative regulation of phosphorylation (GO:0042326)	465	20	8.4	+	2.38	0.000614	0.0216
													regulation of cell morphogenesis (GO:0022604)	535	23	9.66	+	2.38	0.000218	0.00947
													regulation of peptidase activity (GO:0052547)	419	18	7.57	+	2.38	0.00126	0.038
													regulation of anatomical structure size (GO:0090066)	582	25	10.51	+	2.38	0.000111	0.00544
													negative regulation of catalytic activity (GO:0043086)	701	30	12.66	+	2.37	2.2e-05	0.00133
													negative regulation of intracellular signal transduction (GO:1902532)	515	22	9.3	+	2.37	0.000325	0.0129
													supramolecular fiber organization (GO:0097435)	492	21	8.88	+	2.36	0.00046	0.0171
													regulation of phosphate metabolic process (GO:0019220)	1735	74	31.33	+	2.36	1.05e-11	3.45e-09
													negative regulation of signal transduction (GO:0009968)	1196	51	21.59	+	2.36	2.67e-08	3.28e-06
													circulatory system development (GO:0072359)	915	39	16.52	+	2.36	1.74e-06	0.000138
													regulation of system process (GO:0044057)	610	26	11.01	+	2.36	8.7e-05	0.00434
													positive regulation of transport (GO:0051050)	1057	45	19.08	+	2.36	2.18e-07	2.14e-05
													regulation of protein phosphorylation (GO:0001932)	1433	61	25.87	+	2.36	1.32e-09	2.46e-07
													response to endogenous stimulus (GO:0009719)	1081	46	19.52	+	2.36	1.56e-07	1.58e-05
													response to hormone (GO:0009725)	565	24	10.2	+	2.35	0.000176	0.00795
													regulation of response to stress (GO:0080134)	1323	56	23.89	+	2.34	9.12e-09	1.33e-06
													regulation of cellular catabolic process (GO:0031329)	734	31	13.25	+	2.34	1.97e-05	0.00119
													regulation of cell population proliferation (GO:0042127)	1682	71	30.37	+	2.34	4.48e-11	1.33e-08
													negative regulation of transport (GO:0051051)	523	22	9.44	+	2.33	0.000376	0.0147
													negative regulation of protein metabolic process (GO:0051248)	1070	45	19.32	+	2.33	2.81e-07	2.69e-05
													growth (GO:0040007)	452	19	8.16	+	2.33	0.00102	0.032
													regulation of phosphorylation (GO:0042325)	1574	66	28.42	+	2.32	3.25e-10	7.14e-08
													cellular response to chemical stimulus (GO:0070887)	2363	99	42.66	+	2.32	4.2e-15	2.89e-12
													regulation of protein kinase activity (GO:0045859)	669	28	12.08	+	2.32	5.89e-05	0.00309
													anatomical structure formation involved in morphogenesis (GO:0048646)	932	39	16.83	+	2.32	2.26e-06	0.000174
													regulation of kinase activity (GO:0043549)	766	32	13.83	+	2.31	2.47e-05	0.00144
													anatomical structure morphogenesis (GO:0009653)	2238	93	40.41	+	2.3	5.57e-14	2.51e-11
													regulation of immune effector process (GO:0002697)	434	18	7.84	+	2.3	0.00157	0.0447
													regulation of growth (GO:0040008)	703	29	12.69	+	2.28	7.67e-05	0.00391
													negative regulation of response to stimulus (GO:0048585)	1600	66	28.89	+	2.28	7.83e-10	1.51e-07
													response to bacterium (GO:0009617)	873	36	15.76	+	2.28	7.65e-06	0.000514
													response to other organism (GO:0051707)	1413	58	25.51	+	2.27	9.34e-09	1.35e-06
													positive regulation of response to stimulus (GO:0048584)	2342	96	42.29	+	2.27	3.23e-14	1.65e-11
													response to external biotic stimulus (GO:0043207)	1415	58	25.55	+	2.27	1.53e-08	2.04e-06
													regulation of transport (GO:0051049)	1929	79	34.83	+	2.27	1.59e-11	5.11e-09
													positive regulation of developmental process (GO:0051094)	1563	64	28.22	+	2.27	1.86e-09	3.26e-07
													response to oxygen-containing compound (GO:1901700)	1296	53	23.4	+	2.26	5.21e-08	5.92e-06
													regulation of vesicle-mediated transport (GO:0060627)	612	25	11.05	+	2.26	0.000321	0.0128
													cellular response to oxygen-containing compound (GO:1901701)	907	37	16.38	+	2.26	6.71e-06	0.000461
													positive regulation of cell population proliferation (GO:0008284)	985	40	17.78	+	2.25	4.26e-06	0.000307
													positive regulation of secretion (GO:0051047)	468	19	8.45	+	2.25	0.00136	0.0405
													positive regulation of MAPK cascade (GO:0043410)	522	21	9.42	+	2.23	0.000818	0.027
													response to biotic stimulus (GO:0009607)	1445	58	26.09	+	2.22	2.23e-08	2.87e-06
													cell surface receptor signaling pathway (GO:0007166)	1904	76	34.38	+	2.21	1.01e-10	2.5e-08
													positive regulation of protein modification process (GO:0031401)	1229	49	22.19	+	2.21	4.9e-07	4.45e-05
													cellular response to endogenous stimulus (GO:0071495)	878	35	15.85	+	2.21	2.7e-05	0.00156
													regulation of biological quality (GO:0065008)	3940	157	71.14	+	2.21	2.65e-23	4.19e-19
													regulation of intracellular signal transduction (GO:1902531)	1607	64	29.01	+	2.21	5.75e-09	8.57e-07
													regulation of multicellular organismal process (GO:0051239)	3290	131	59.4	+	2.21	9.43e-19	4.97e-15
													immune response (GO:0006955)	1511	60	27.28	+	2.2	2.38e-08	2.99e-06
													positive regulation of leukocyte activation (GO:0002696)	529	21	9.55	+	2.2	0.00142	0.0415
													defense response to other organism (GO:0098542)	1060	42	19.14	+	2.19	3.22e-06	0.000241
													cellular component morphogenesis (GO:0032989)	606	24	10.94	+	2.19	0.000546	0.0198
													interspecies interaction between organisms (GO:0044419)	1570	62	28.35	+	2.19	1.33e-08	1.82e-06
													positive regulation of intracellular signal transduction (GO:1902533)	963	38	17.39	+	2.19	1.16e-05	0.000749
													movement of cell or subcellular component (GO:0006928)	1422	56	25.67	+	2.18	1.05e-07	1.09e-05
													negative regulation of phosphorus metabolic process (GO:0010563)	559	22	10.09	+	2.18	0.00108	0.0335
													negative regulation of phosphate metabolic process (GO:0045936)	559	22	10.09	+	2.18	0.00108	0.0334
													positive regulation of molecular function (GO:0044093)	1478	58	26.69	+	2.17	5.59e-08	6.26e-06
													positive regulation of signal transduction (GO:0009967)	1560	61	28.17	+	2.17	2.29e-08	2.92e-06
													regulation of ion transport (GO:0043269)	742	29	13.4	+	2.16	0.000142	0.00667
													positive regulation of cell communication (GO:0010647)	1802	70	32.54	+	2.15	2.22e-09	3.82e-07
													sensory organ development (GO:0007423)	593	23	10.71	+	2.15	0.000878	0.0285
													negative regulation of molecular function (GO:0044092)	1033	40	18.65	+	2.14	1.29e-05	0.000814
													positive regulation of signaling (GO:0023056)	1809	70	32.66	+	2.14	2.49e-09	4.22e-07
													regulation of signal transduction (GO:0009966)	2856	110	51.57	+	2.13	1.98e-14	1.12e-11
													metal ion transport (GO:0030001)	572	22	10.33	+	2.13	0.00127	0.0382
													positive regulation of catalytic activity (GO:0043085)	1093	42	19.73	+	2.13	7.55e-06	0.000512
													regulation of peptide transport (GO:0090087)	704	27	12.71	+	2.12	0.000474	0.0174
													regulation of multicellular organismal development (GO:2000026)	2195	84	39.63	+	2.12	7.83e-11	2.06e-08
													cellular chemical homeostasis (GO:0055082)	732	28	13.22	+	2.12	0.00035	0.0137
													tissue development (GO:0009888)	1647	63	29.74	+	2.12	2.96e-08	3.57e-06
													regulation of cell communication (GO:0010646)	3325	127	60.03	+	2.12	8.6e-17	1.51e-13
													regulation of localization (GO:0032879)	2882	110	52.04	+	2.11	2.74e-14	1.44e-11
													regulation of signaling (GO:0023051)	3339	127	60.29	+	2.11	1.57e-16	1.91e-13
													regulation of protein transport (GO:0051223)	661	25	11.93	+	2.09	0.00096	0.0304
													response to organic substance (GO:0010033)	2512	95	45.35	+	2.09	4.65e-12	1.75e-09
													regulation of cell differentiation (GO:0045595)	1907	72	34.43	+	2.09	3.72e-09	5.82e-07
													regulation of transferase activity (GO:0051338)	877	33	15.83	+	2.08	0.000149	0.00692
													negative regulation of cellular protein metabolic process (GO:0032269)	1013	38	18.29	+	2.08	3.42e-05	0.00193
													response to chemical (GO:0042221)	3418	127	61.71	+	2.06	7.11e-16	6.61e-13
													regulation of proteolysis (GO:0030162)	727	27	13.13	+	2.06	0.000599	0.0214
													apoptotic process (GO:0006915)	808	30	14.59	+	2.06	0.000265	0.0111
													cell death (GO:0008219)	889	33	16.05	+	2.06	0.000164	0.00754
													cation transport (GO:0006812)	734	27	13.25	+	2.04	0.000657	0.0228
													regulation of response to stimulus (GO:0048583)	3997	147	72.17	+	2.04	2.33e-18	9.22e-15
													ion transport (GO:0006811)	1170	43	21.12	+	2.04	1.58e-05	0.000978
													regulation of developmental process (GO:0050793)	2728	100	49.25	+	2.03	7.91e-12	2.72e-09
													protein phosphorylation (GO:0006468)	739	27	13.34	+	2.02	0.000705	0.0239
													animal organ development (GO:0048513)	3099	113	55.95	+	2.02	2.97e-13	1.24e-10
													response to stress (GO:0006950)	3210	117	57.96	+	2.02	7.43e-14	3.26e-11
													regulation of catabolic process (GO:0009894)	878	32	15.85	+	2.02	0.000259	0.0109
													positive regulation of cellular protein metabolic process (GO:0032270)	1567	57	28.29	+	2.01	7.23e-07	6.28e-05
													oxidation-reduction process (GO:0055114)	771	28	13.92	+	2.01	0.000848	0.0278
													regulation of establishment of protein localization (GO:0070201)	690	25	12.46	+	2.01	0.0013	0.0389
													homeostatic process (GO:0042592)	1666	60	30.08	+	1.99	5.26e-07	4.72e-05
													regulation of catalytic activity (GO:0050790)	1871	67	33.78	+	1.98	1.14e-07	1.18e-05
													chemical homeostasis (GO:0048878)	1124	40	20.29	+	1.97	8.07e-05	0.0041
													regulation of protein modification process (GO:0031399)	1804	64	32.57	+	1.96	3.24e-07	3.06e-05
													cell development (GO:0048468)	1778	63	32.1	+	1.96	4.38e-07	4.05e-05
													programmed cell death (GO:0012501)	848	30	15.31	+	1.96	0.000604	0.0215
													innate immune response (GO:0045087)	823	29	14.86	+	1.95	0.00081	0.0269
													cellular homeostasis (GO:0019725)	855	30	15.44	+	1.94	0.000964	0.0305
													epithelium development (GO:0060429)	1027	36	18.54	+	1.94	0.000195	0.00875
													positive regulation of protein metabolic process (GO:0051247)	1657	58	29.92	+	1.94	2.19e-06	0.000168
													regulation of hydrolase activity (GO:0051336)	1001	35	18.07	+	1.94	0.000258	0.0109
													positive regulation of metabolic process (GO:0009893)	3777	132	68.19	+	1.94	1.76e-14	1.03e-11
													system development (GO:0048731)	4306	150	77.75	+	1.93	1.26e-16	1.81e-13
													vesicle-mediated transport (GO:0016192)	1307	45	23.6	+	1.91	4.53e-05	0.00245
													negative regulation of developmental process (GO:0051093)	1047	36	18.9	+	1.9	0.00033	0.013
													regulation of protein localization (GO:0032880)	1023	35	18.47	+	1.89	0.000448	0.0168
													plasma membrane bounded cell projection organization (GO:0120036)	1088	37	19.64	+	1.88	0.00029	0.012
													response to nitrogen compound (GO:1901698)	854	29	15.42	+	1.88	0.00155	0.0442
													neurogenesis (GO:0022008)	1797	61	32.45	+	1.88	3.29e-06	0.000244
													regulation of molecular function (GO:0065009)	2565	87	46.31	+	1.88	1.09e-08	1.52e-06
													generation of neurons (GO:0048699)	1686	57	30.44	+	1.87	6.99e-06	0.000478
													response to abiotic stimulus (GO:0009628)	918	31	16.57	+	1.87	0.00144	0.0417
													negative regulation of cellular process (GO:0048523)	4747	159	85.71	+	1.86	3.37e-16	3.33e-13
													neuron development (GO:0048666)	866	29	15.64	+	1.85	0.00175	0.048
													regulation of neurogenesis (GO:0050767)	964	32	17.41	+	1.84	0.00124	0.0376
													cell differentiation (GO:0030154)	3739	124	67.51	+	1.84	6.8e-12	2.39e-09
													positive regulation of macromolecule metabolic process (GO:0010604)	3469	115	62.63	+	1.84	7.4e-11	2.02e-08
													positive regulation of cellular component organization (GO:0051130)	1240	41	22.39	+	1.83	0.000273	0.0113
													cellular developmental process (GO:0048869)	3790	125	68.43	+	1.83	8.6e-12	2.89e-09
													neuron differentiation (GO:0030182)	1063	35	19.19	+	1.82	0.000889	0.0287
													positive regulation of cellular metabolic process (GO:0031325)	3325	109	60.03	+	1.82	5.9e-10	1.18e-07
													positive regulation of gene expression (GO:0010628)	2322	76	41.92	+	1.81	4.61e-07	4.21e-05
													multicellular organism development (GO:0007275)	4882	159	88.15	+	1.8	3.39e-15	2.55e-12
													regulation of cell development (GO:0060284)	1107	36	19.99	+	1.8	0.000793	0.0264
													negative regulation of biological process (GO:0048519)	5213	169	94.12	+	1.8	2.97e-16	3.13e-13
													regulation of protein metabolic process (GO:0051246)	2719	88	49.09	+	1.79	9.44e-08	1e-05
													cell projection organization (GO:0030030)	1144	37	20.66	+	1.79	0.00089	0.0287
													animal organ morphogenesis (GO:0009887)	1022	33	18.45	+	1.79	0.00169	0.0471
													regulation of cellular protein metabolic process (GO:0032268)	2548	82	46	+	1.78	3.58e-07	3.37e-05
													regulation of nervous system development (GO:0051960)	1089	35	19.66	+	1.78	0.00154	0.0439
													positive regulation of biological process (GO:0048518)	6212	199	112.16	+	1.77	1.36e-19	1.08e-15
													developmental process (GO:0032502)	5615	179	101.38	+	1.77	1.24e-16	1.96e-13
													anatomical structure development (GO:0048856)	5247	167	94.74	+	1.76	3.84e-15	2.76e-12
													nervous system development (GO:0007399)	2310	72	41.71	+	1.73	7.57e-06	0.000511
													regulation of cellular component organization (GO:0051128)	2472	77	44.63	+	1.73	3.04e-06	0.000229
													positive regulation of nitrogen compound metabolic process (GO:0051173)	3115	96	56.24	+	1.71	1.55e-07	1.58e-05
													phosphate-containing compound metabolic process (GO:0006796)	1691	52	30.53	+	1.7	0.000208	0.00915
													positive regulation of cellular process (GO:0048522)	5722	174	103.31	+	1.68	4.05e-14	2e-11
													phosphorus metabolic process (GO:0006793)	1713	52	30.93	+	1.68	0.000318	0.0127
													positive regulation of biosynthetic process (GO:0009891)	1968	58	35.53	+	1.63	0.000272	0.0113
													localization (GO:0051179)	4909	144	88.63	+	1.62	4.75e-10	9.75e-08
													positive regulation of nucleobase-containing compound metabolic process (GO:0045935)	1842	54	33.26	+	1.62	0.000512	0.0187
													transport (GO:0006810)	3567	104	64.4	+	1.61	7.04e-07	6.18e-05
													establishment of localization (GO:0051234)	3706	108	66.91	+	1.61	3.61e-07	3.37e-05
													positive regulation of cellular biosynthetic process (GO:0031328)	1925	56	34.76	+	1.61	0.000475	0.0174
													regulation of metabolic process (GO:0019222)	6282	175	113.42	+	1.54	9.61e-11	2.41e-08
													cell communication (GO:0007154)	5241	146	94.63	+	1.54	1.48e-08	2.02e-06
													negative regulation of metabolic process (GO:0009892)	2919	81	52.7	+	1.54	0.000102	0.00508
													cellular response to stimulus (GO:0051716)	6558	181	118.41	+	1.53	7.81e-11	2.09e-08
													signaling (GO:0023052)	5135	141	92.71	+	1.52	6.81e-08	7.37e-06
													response to stimulus (GO:0050896)	8430	230	152.21	+	1.51	8.58e-15	5.42e-12
													signal transduction (GO:0007165)	4817	131	86.97	+	1.51	4.98e-07	4.5e-05
													multicellular organismal process (GO:0032501)	7374	199	133.14	+	1.49	2.39e-11	7.54e-09
													regulation of macromolecule metabolic process (GO:0060255)	5799	156	104.7	+	1.49	3.24e-08	3.84e-06
													regulation of gene expression (GO:0010468)	4263	114	76.97	+	1.48	9.77e-06	0.000643
													negative regulation of macromolecule metabolic process (GO:0010605)	2660	71	48.03	+	1.48	0.000856	0.0279
													regulation of cellular metabolic process (GO:0031323)	5619	149	101.45	+	1.47	2.28e-07	2.21e-05
													regulation of primary metabolic process (GO:0080090)	5414	141	97.75	+	1.44	1.88e-06	0.000147
													regulation of nitrogen compound metabolic process (GO:0051171)	5250	134	94.79	+	1.41	1.12e-05	0.000726
													regulation of biosynthetic process (GO:0009889)	3650	93	65.9	+	1.41	0.000526	0.0192
													cellular component organization (GO:0016043)	5103	129	92.14	+	1.4	3.48e-05	0.00195
													regulation of cellular biosynthetic process (GO:0031326)	3571	90	64.48	+	1.4	0.000993	0.0312
													biological regulation (GO:0065007)	12277	306	221.66	+	1.38	6.07e-18	1.92e-14
													regulation of biological process (GO:0050789)	11688	291	211.03	+	1.38	7.39e-16	6.49e-13
													cellular component organization or biogenesis (GO:0071840)	5298	130	95.66	+	1.36	0.00012	0.00585
													regulation of cellular process (GO:0050794)	11169	271	201.66	+	1.34	4.98e-12	1.79e-09
													cellular process (GO:0009987)	15103	328	272.69	+	1.2	1.1e-09	2.06e-07
													biological_process (GO:0008150)	20364	391	367.68	+	1.06	4.5e-06	0.000322
													nucleic acid metabolic process (GO:0090304)	1737	13	31.36	-	0.41	0.000218	0.00948
													Unclassified (UNCLASSIFIED)	1901	11	34.32	-	0.32	4.5e-06	0.000323
													RNA processing (GO:0006396)	762	3	13.76	-	0.22	0.00113	0.0346
													sensory perception of smell (GO:0007608)	1123	2	20.28	-	0.1	5.92e-07	5.26e-05
													sensory perception of chemical stimulus (GO:0007606)	1223	2	22.08	-	0.09	8.41e-08	8.97e-06

## Sheet: Fig3A
	Units	Relative SB-beta-gal positivity					Ordinary One-Way ANOVA
							Tukey's multiple comparisons test, with a single pooled variance
	Untreated	Young WT CM	Ercc1-/- CM	Old WT CM
	0.861414	0.656	1.04231	0.663289			ANOVA summary
	0.775272	0.473778	1.15812	0.906357			F	7.63
	1.22625	0.842271	1.35365	0.992677			P value	0.0002
	1.13707	0.475315	1.03293	0.709681			P value summary	***
	0.86486	0.6768	0.671958	0.816574			Significant diff. among means (P < 0.05)?	Yes
	1.17456	0.536181	0.980036	0.849219			R squared	0.2939
	0.835932	0.653559	0.801027	0.649829
	1.26852	0.875581	0.833762	0.966719			Brown-Forsythe test
	0.856124	0.639977	1.05398	1.12309			F (DFn, DFd)	1.283 (3, 55)
	0.886159	0.753293	0.751927	0.869298			P value	0.2893
	1.00562	0.726323	0.550245	0.594095			P value summary	ns
	1.10822	0.821839		0.759277			Are SDs significantly different (P < 0.05)?	No
	1.14783	0.888823		1.03833
	0.807966	0.785127		0.704577			Bartlett's test
	1.04421			0.611244			Bartlett's statistic (corrected)	4.283
	0.98087			1.32673			P value	0.2325
	0.98217						P value summary	ns
	1.03696						Are SDs significantly different (P < 0.05)?	No
							ANOVA table	SS	DF	MS	F (DFn, DFd)	P value
							Treatment (between columns)	0.7525	3	0.2508	F (3, 55) = 7.630	P=0.0002
							Residual (within columns)	1.808	55	0.03287
							Total	2.561	58
							Data summary
							Number of treatments (columns)	4
							Number of values (total)	59
							Number of families	1
							Number of comparisons per family	6
							Alpha	0.05
							Tukey's multiple comparisons test	Mean Diff.	95.00% CI of diff.	Significant?	Summary	Adjusted P Value
							Untreated vs. Young WT CM	0.2997	0.1285 to 0.4708	Yes	***	0.0001	A-B
							Untreated vs. Ercc1-/- CM	0.07	-0.1138 to 0.2538	No	ns	0.7449	A-C
							Untreated vs. Old WT CM	0.1512	-0.01386 to 0.3162	No	ns	0.0838	A-D
							Young WT CM vs. Ercc1-/- CM	-0.2296	-0.4232 to -0.03610	Yes	*	0.0139	B-C
							Young WT CM vs. Old WT CM	-0.1485	-0.3243 to 0.02733	No	ns	0.126	B-D
							Ercc1-/- CM vs. Old WT CM	0.08118	-0.1070 to 0.2693	No	ns	0.6647	C-D
							Test details	Mean 1	Mean 2	Mean Diff.	SE of diff.	n1	n2	q	DF
							Untreated vs. Young WT CM	1	0.7003	0.2997	0.06461	18	14	6.559	55
							Untreated vs. Ercc1-/- CM	1	0.93	0.07	0.06939	18	11	1.427	55
							Untreated vs. Old WT CM	1	0.8488	0.1512	0.0623	18	16	3.432	55
							Young WT CM vs. Ercc1-/- CM	0.7003	0.93	-0.2296	0.07305	14	11	4.446	55
							Young WT CM vs. Old WT CM	0.7003	0.8488	-0.1485	0.06635	14	16	3.164	55
							Ercc1-/- CM vs. Old WT CM	0.93	0.8488	0.08118	0.07102	11	16	1.617	55

## Sheet: Fig3B
	Units	Fold-Change		Unpaired t test
				Parametric
	Untreated	Young WT CM
	0.959535	0.505462		Unpaired t test
	1.07532	0.54375		P value	0.0006
	0.965147	0.591616		P value summary	***
				Significantly different (P < 0.05)?	Yes
				One- or two-tailed P value?	Two-tailed
				t, df	t=10.03, df=4
				How big is the difference?
				Mean of column A	1
				Mean of column B	0.5469
				Difference between means (B - A) ± SEM	-0.4531 ± 0.04519
				95% confidence interval	-0.5785 to -0.3276
				R squared (eta squared)	0.9617
				F test to compare variances
				F, DFn, Dfd	2.288, 2, 2
				P value	0.6083
				P value summary	ns
				Significantly different (P < 0.05)?	No
				Data analyzed
				Sample size, column A	3
				Sample size, column B	3

## Sheet: Fig3C
	Units	Relative SA-beta-gal positivity			Ordinary One-Way ANOVA
					Tukey's multiple comparisons test, with a single pooled variance
	Control	Young WT	Old WT
	1.06337	0.652725	0.921472		ANOVA summary
	0.936626	0.615127	0.782429		F	32.69
	1	0.649843	0.955923		P value	0.0003
		0.584898			P value summary	***
					Significant diff. among means (P < 0.05)?	Yes
					R squared	0.9033
					Brown-Forsythe test
					F (DFn, DFd)	0.4545 (2, 7)
					P value	0.6523
					P value summary	ns
					Are SDs significantly different (P < 0.05)?	No
					Bartlett's test
					Bartlett's statistic (corrected)
					P value
					P value summary
					Are SDs significantly different (P < 0.05)?
					ANOVA table	SS	DF	MS	F (DFn, DFd)	P value
					Treatment (between columns)	0.2615	2	0.1307	F (2, 7) = 32.69	P=0.0003
					Residual (within columns)	0.028	7	0.003999
					Total	0.2895	9
					Data summary
					Number of treatments (columns)	3
					Number of values (total)	10
					Number of families	1
					Number of comparisons per family	3
					Alpha	0.05
					Tukey's multiple comparisons test	Mean Diff.	95.00% CI of diff.	Significant?	Summary	Adjusted P Value
					Control vs. Young WT	0.3744	0.2321 to 0.5166	Yes	***	0.0003	A-B
					Control vs. Old WT	0.1134	-0.03868 to 0.2655	No	ns	0.1399	A-C
					Young WT vs. Old WT	-0.261	-0.4032 to -0.1187	Yes	**	0.0025	B-C
					Test details	Mean 1	Mean 2	Mean Diff.	SE of diff.	n1	n2	q	DF
					Control vs. Young WT	1	0.6256	0.3744	0.0483	3	4	10.96	7
					Control vs. Old WT	1	0.8866	0.1134	0.05164	3	3	3.106	7
					Young WT vs. Old WT	0.6256	0.8866	-0.261	0.0483	4	3	7.641	7

## Sheet: Fig3H
	Units	Relative SA-beta-gal positivity			Ordinary One-Way ANOVA
					Tukey's multiple comparisons test, with a single pooled variance
	Untreated	MSC CM	MSC EV
	0.972961	0.649831	0.692169		ANOVA summary
	1.02161	0.70174	0.885727		F	20.78
	1.00543	0.624687	0.847622		P value	0.002
					P value summary	**
					Significant diff. among means (P < 0.05)?	Yes
					R squared	0.8738
					Brown-Forsythe test
					F (DFn, DFd)	0.7860 (2, 6)
					P value	0.4975
					P value summary	ns
					Are SDs significantly different (P < 0.05)?	No
					Bartlett's test
					Bartlett's statistic (corrected)
					P value
					P value summary
					Are SDs significantly different (P < 0.05)?
					ANOVA table	SS	DF	MS	F (DFn, DFd)	P value
					Treatment (between columns)	0.1755	2	0.08777	F (2, 6) = 20.78	P=0.0020
					Residual (within columns)	0.02534	6	0.004224
					Total	0.2009	8
					Data summary
					Number of treatments (columns)	3
					Number of values (total)	9
					Number of families	1
					Number of comparisons per family	3
					Alpha	0.05
					Tukey's multiple comparisons test	Mean Diff.	95.00% CI of diff.	Significant?	Summary	Adjusted P Value
					Untreated vs. MSC CM	0.3412	0.1784 to 0.5041	Yes	**	0.0016	A-B
					Untreated vs. MSC EV	0.1915	0.02868 to 0.3543	Yes	*	0.0261	A-C
					MSC CM vs. MSC EV	-0.1498	-0.3126 to 0.01306	No	ns	0.0679	B-C
					Test details	Mean 1	Mean 2	Mean Diff.	SE of diff.	n1	n2	q	DF
					Untreated vs. MSC CM	1	0.6588	0.3412	0.05306	3	3	9.094	6
					Untreated vs. MSC EV	1	0.8085	0.1915	0.05306	3	3	5.103	6
					MSC CM vs. MSC EV	0.6588	0.8085	-0.1498	0.05306	3	3	3.991	6

## Sheet: Fig3I
	Units	Relative SA-beta-gal positivity				Ordinary One-Way ANOVA
						Tukey's multiple comparisons test, with a single pooled variance
	Control	MSC CM	MSC EV	EV-depleted MSC CM
	1.04715	0.731168	0.845726	1.04348		ANOVA summary
	0.952846	0.823036	0.810412	1.09164		F	43.66
	1	0.777102	0.828069	1.06756		P value	<0.0001
						P value summary	****
						Significant diff. among means (P < 0.05)?	Yes
						R squared	0.9424
						Brown-Forsythe test
						F (DFn, DFd)	0.6947 (3, 8)
						P value	0.5807
						P value summary	ns
						Are SDs significantly different (P < 0.05)?	No
						Bartlett's test
						Bartlett's statistic (corrected)
						P value
						P value summary
						Are SDs significantly different (P < 0.05)?
						ANOVA table	SS	DF	MS	F (DFn, DFd)	P value
						Treatment (between columns)	0.1711	3	0.05703	F (3, 8) = 43.66	P<0.0001
						Residual (within columns)	0.01045	8	0.001306
						Total	0.1815	11
						Data summary
						Number of treatments (columns)	4
						Number of values (total)	12
						Number of families	1
						Number of comparisons per family	6
						Alpha	0.05
						Tukey's multiple comparisons test	Mean Diff.	95.00% CI of diff.	Significant?	Summary	Adjusted P Value
						Control vs. MSC CM	0.2229	0.1284 to 0.3174	Yes	***	0.0003	A-B
						Control vs. MSC EV	0.1719	0.07743 to 0.2664	Yes	**	0.0018	A-C
						Control vs. EV-depleted MSC CM	-0.06756	-0.1621 to 0.02695	No	ns	0.1797	A-D
						MSC CM vs. MSC EV	-0.05097	-0.1455 to 0.04353	No	ns	0.3709	B-C
						MSC CM vs. EV-depleted MSC CM	-0.2905	-0.3850 to -0.1960	Yes	****	<0.0001	B-D
						MSC EV vs. EV-depleted MSC CM	-0.2395	-0.3340 to -0.1450	Yes	***	0.0002	C-D
						Test details	Mean 1	Mean 2	Mean Diff.	SE of diff.	n1	n2	q	DF
						Control vs. MSC CM	1	0.7771	0.2229	0.02951	3	3	10.68	8
						Control vs. MSC EV	1	0.8281	0.1719	0.02951	3	3	8.239	8
						Control vs. EV-depleted MSC CM	1	1.068	-0.06756	0.02951	3	3	3.237	8
						MSC CM vs. MSC EV	0.7771	0.8281	-0.05097	0.02951	3	3	2.442	8
						MSC CM vs. EV-depleted MSC CM	0.7771	1.068	-0.2905	0.02951	3	3	13.92	8
						MSC EV vs. EV-depleted MSC CM	0.8281	1.068	-0.2395	0.02951	3	3	11.48	8

[truncated: 20 more sheets: Fig3J, Fig3K, Fig3L, Fig3M, Fig4A, Fig4B, Fig4C, Fig5A, Fig5B, Fig5C, Fig5D, Fig6, Fig7A, Fig7B, FigS3A, FigS3B, FigS4, FigS5B, FigS6, TableS1]
